# Supplementary material for: Low Rice Intake Is Associated with Proteinuria in Participants of Korea National Health and Nutrition Examination Survey
Source: PLoS One. 2017 Jan 12;12(1):e0170198. doi: 10.1371/journal.pone.0170198 (PMC5231352; doi:10.1371/journal.pone.0170198)
Supplement: S1 Dataset — (XLSX) [file pone.0170198.s001.xlsx]

## Sheet: Sheet1
SURVEY_YEAR	AGE	SEX	GROUP_AGE_ABOVE65	AGE_INCREASE_PER_10Y	COLLEDGE_GRADUATE	HIGH_INCOME	URBAN_REGION	DM	OBESITY	HIGH_BLOOD_PRESSURE	DRUG_HYPERTENSION	INTAKE_FISH	INTAKE_FRUIT	INTAKE_FRUIT_OR_VEGETABLE	INTAKE_MEAT	INTAKE_SNACK	GFR	PROTEINURIA	RICE_GROUP	LOW_RICE	MEAL_3TIMES_A_DAY
1998	20	0	0	2	0	1	1	0	0	0	0	1	0	1	0	1	106.47	0	2	0	0
1998	20	0	0	2	1	0	1	0	0	0	0	0	0	1	0	1	106.47	0	3	0	1
1998	20	0	0	2	1	0	1	0	0	0	0	0	0	0	0	1	125.13	0	1	1	1
1998	20	0	0	2	0	0	1	0	0	0	0	0	0	1	0	1	106.47	0	2	0	0
1998	20	0	0	2	1	0	1	0	0	0	0	0	1	1	1	1	106.47	0	1	1	0
1998	20	0	0	2	0	0	1	0	0	0	0	0	0	1	0	1	92.34	0	1	1	0
1998	20	0	0	2	1	0	1	0	0	0	0	0	0	1	1	0	106.47	0	2	0	0
1998	20	0	0	2	0	0	1	0	0	0	0	1	1	1	0	1	125.13	0	1	1	0
1998	20	0	0	2	1	0	1	0	0	0	0	0	0	1	0	1	106.47	0	1	1	0
1998	20	0	0	2	0	0	1	0	0	0	0	0	0	1	0	1	106.47	0	2	0	0
1998	20	0	0	2	1	0	1	0	0	0	0	0	0	1	0	1	125.13	0	2	0	1
1998	20	0	0	2	1	0	1	0	0	0	0	1	0	1	1	1	106.47	0	2	0	1
1998	20	0	0	2	1	0	1	0	0	0	0	1	0	1	0	1	125.13	0	1	1	1
1998	20	0	0	2	1	1	1	0	0	0	0	0	1	1	0	1	106.47	0	2	0	0
1998	20	0	0	2	1	1	1	0	0	0	0	0	1	1	0	1	92.34	0	1	1	0
1998	20	0	0	2	1	0	1	0	0	0	0	0	1	1	0	1	106.47	0	3	0	0
1998	20	0	0	2	1	0	1	0	0	0	0	0	0	1	0	1	106.47	0	1	1	0
1998	20	0	0	2	0	0	1	0	0	0	0	0	0	0	0	1	106.47	0	1	1	1
1998	20	0	0	2	0	0	1	0	0	0	0	0	0	1	0	0	106.47	0	1	1	0
1998	20	0	0	2	1	0	0	0	0	0	0	0	0	1	0	1	106.47	0	1	1	1
1998	20	0	0	2	1	0	0	0	0	0	0	0	0	1	0	1	81.3	0	1	1	1
1998	20	0	0	2	1	0	0	0	0	0	0	0	1	1	0	1	106.47	0	2	0	1
1998	20	0	0	2	1	0	0	0	0	0	0	0	0	1	0	1	106.47	0	2	0	1
1998	20	0	0	2	1	0	0	0	0	0	0	0	0	1	0	1	92.34	0	1	1	1
1998	20	0	0	2	1	0	1	0	0	0	0	0	0	1	0	1	106.47	0	1	1	1
1998	20	0	0	2	1	0	0	0	0	0	0	0	0	1	0	1	92.34	1	3	0	1
1998	20	0	0	2	1	1	0	0	0	0	0	0	0	1	0	1	92.34	0	3	0	1
1998	20	0	0	2	0	0	0	0	0	0	0	0	0	1	0	1	106.47	0	3	0	1
1998	20	0	0	2	0	0	0	0	0	0	0	0	0	1	0	1	106.47	0	3	0	1
1998	20	0	0	2	0	0	0	0	0	0	0	0	0	0	0	1	106.47	0	1	1	0
1998	20	0	0	2	0	1	0	0	0	0	0	0	0	1	0	1	106.47	0	1	1	0
1998	20	0	0	2	1	0	1	0	0	0	0	0	0	0	0	1	125.13	0	3	0	1
1998	20	0	0	2	0	0	1	0	0	0	0	1	0	1	0	1	92.34	0	3	0	0
1998	20	0	0	2	1	0	1	0	0	0	0	0	0	1	0	1	106.47	0	2	0	0
1998	20	0	0	2	0	0	1	0	0	0	0	1	1	1	0	1	106.47	0	3	0	1
1998	20	0	0	2	1	0	1	0	0	0	0	0	0	0	0	1	92.34	0	2	0	1
1998	20	0	0	2	0	1	1	0	0	0	0	0	0	1	0	1	106.47	0	1	1	1
1998	20	0	0	2	1	1	1	0	0	0	0	0	0	1	0	1	106.47	0	1	1	0
1998	20	0	0	2	1	0	0	0	0	0	0	0	0	1	0	1	106.47	0	2	0	0
1998	20	0	0	2	1	0	0	0	0	0	0	0	0	1	0	1	106.47	0	2	0	1
1998	20	0	0	2	1	0	0	0	0	0	0	0	0	1	0	0	92.34	0	1	1	0
1998	20	0	0	2	1	0	0	0	0	0	0	0	0	0	0	1	106.47	0	1	1	0
1998	20	0	0	2	1	0	0	0	0	0	0	1	0	1	0	1	92.34	0	3	0	0
1998	20	0	0	2	0	0	0	0	0	0	0	0	0	1	0	1	106.47	0	3	0	0
1998	20	0	0	2	0	0	0	0	0	0	0	0	0	1	0	0	81.3	0	1	1	0
1998	20	0	0	2	0	0	1	0	0	0	0	0	0	1	0	1	72.45	0	1	1	0
1998	20	0	0	2	1	0	0	0	0	1	0	0	0	1	0	1	106.47	0	2	0	1
1998	20	0	0	2	0	0	0	0	0	1	0	0	0	1	0	1	106.47	0	1	1	0
1998	20	0	0	2	1	0	1	0	0	1	0	0	0	1	1	0	106.47	0	3	0	1
1998	20	0	0	2	0	0	0	0	0	1	0	0	0	1	0	1	92.34	0	2	0	0
1998	20	0	0	2	0	0	1	0	1	0	0	0	0	0	0	1	125.13	0	2	0	1
1998	20	0	0	2	1	0	0	0	1	0	0	0	0	1	0	1	106.47	0	3	0	1
1998	20	0	0	2	1	0	0	0	1	0	0	0	0	1	0	1	92.34	0	3	0	1
1998	20	0	0	2	1	0	1	0	1	0	0	0	0	1	0	0	92.34	0	1	1	0
2001	20	0	0	2	1	1	1	0	0	.	0	0	0	1	0	0	92.34	0	2	0	0
2001	20	0	0	2	0	0	1	0	0	.	0	0	0	1	0	1	92.34	0	1	1	0
2001	20	0	0	2	1	.	1	0	0	.	0	0	0	1	0	1	125.13	0	1	1	0
2001	20	0	0	2	1	.	0	0	0	.	0	0	0	1	0	1	92.34	0	2	0	1
2001	20	0	0	2	0	0	0	0	0	.	0	0	0	1	0	1	106.47	0	1	1	0
2001	20	0	0	2	0	1	1	0	0	0	0	0	1	1	0	1	106.47	0	1	1	0
2001	20	0	0	2	1	1	1	0	0	0	0	0	0	1	0	1	92.34	0	1	1	0
2001	20	0	0	2	0	0	1	0	0	0	0	0	0	0	0	1	92.34	0	3	0	1
2001	20	0	0	2	1	0	1	0	0	0	0	0	0	1	0	1	106.47	0	2	0	0
2001	20	0	0	2	1	0	1	0	0	0	0	0	0	1	0	1	92.34	0	1	1	0
2001	20	0	0	2	1	0	1	0	0	0	0	0	0	1	0	1	106.47	0	2	0	1
2001	20	0	0	2	0	0	1	0	0	0	0	0	0	0	0	1	92.34	0	2	0	1
2001	20	0	0	2	1	1	1	0	0	0	0	0	0	0	0	0	81.3	0	3	0	1
2001	20	0	0	2	1	0	1	0	0	0	0	0	0	1	0	1	81.3	0	2	0	0
2001	20	0	0	2	1	.	1	0	0	0	0	0	0	1	0	1	106.47	0	2	0	0
2001	20	0	0	2	1	1	0	0	0	0	0	1	1	1	0	1	92.34	0	3	0	0
2001	20	0	0	2	1	0	0	0	0	0	0	0	0	1	0	1	125.13	0	2	0	0
2001	20	0	0	2	1	.	0	0	0	0	0	0	0	0	0	1	92.34	0	2	0	0
2001	20	0	0	2	1	1	0	0	0	0	0	0	0	0	0	1	106.47	0	2	0	0
2001	20	0	0	2	0	0	0	0	0	0	0	0	1	1	0	1	125.13	0	2	0	1
2001	20	0	0	2	0	0	0	0	0	0	0	0	0	1	0	1	106.47	0	3	0	0
2001	20	0	0	2	1	.	1	0	0	0	0	0	0	1	0	1	125.13	0	3	0	0
2001	20	0	0	2	0	.	1	0	0	0	0	0	0	1	0	1	106.47	0	2	0	0
2001	20	0	0	2	1	0	1	0	0	0	0	0	0	1	0	1	106.47	0	3	0	1
2001	20	0	0	2	1	0	1	0	0	0	0	0	0	1	0	1	92.34	0	2	0	0
2001	20	0	0	2	1	0	1	0	0	0	0	0	1	1	0	1	106.47	0	2	0	1
2001	20	0	0	2	1	.	1	0	0	0	0	0	0	1	0	1	106.47	0	2	0	0
2001	20	0	0	2	0	0	1	0	0	0	0	0	0	0	0	1	131.64	0	1	1	0
2001	20	0	0	2	1	1	0	0	0	0	0	0	0	1	0	0	92.34	0	2	0	0
2001	20	0	0	2	1	0	0	0	0	0	0	0	0	1	0	1	92.34	0	2	0	0
2001	20	0	0	2	1	0	0	0	0	0	0	0	0	1	0	1	106.47	0	2	0	0
2001	20	0	0	2	1	1	0	0	0	0	0	0	0	1	0	1	125.13	0	2	0	0
2001	20	0	0	2	1	0	0	0	0	0	0	0	0	1	0	1	106.47	0	3	0	0
2001	20	0	0	2	0	0	0	0	0	0	0	0	0	1	0	0	106.47	0	2	0	0
2001	20	0	0	2	1	0	0	0	0	0	0	0	0	1	0	1	106.47	0	2	0	0
2001	20	0	0	2	0	0	0	0	0	1	0	0	0	0	0	1	125.13	0	2	0	0
2001	20	0	0	2	1	0	0	0	1	.	0	0	0	1	0	1	92.34	0	2	0	1
2001	20	0	0	2	1	0	1	0	1	0	0	0	0	1	0	1	125.13	0	1	1	0
2001	20	0	0	2	0	0	0	0	1	0	0	1	0	1	0	1	106.47	0	1	1	0
2005	20	0	0	2	0	0	1	0	0	0	0	1	0	1	0	1	125.13	0	1	1	0
2005	20	0	0	2	0	1	1	0	0	0	0	0	0	1	0	1	81.3	0	2	0	0
2005	20	0	0	2	1	1	1	0	0	0	0	0	0	1	0	1	81.3	0	2	0	0
2005	20	0	0	2	1	1	1	0	0	0	0	1	0	1	0	1	106.47	0	1	1	0
2005	20	0	0	2	0	0	0	0	0	0	0	0	0	0	0	1	92.34	0	2	0	0
2005	20	0	0	2	1	0	0	0	0	0	0	0	0	1	0	1	92.34	0	3	0	0
2005	20	0	0	2	0	0	0	0	0	0	0	0	0	1	0	0	92.34	0	2	0	0
2005	20	0	0	2	1	0	0	0	0	0	0	0	0	1	0	1	106.47	0	2	0	0
2005	20	0	0	2	0	1	1	0	0	0	0	0	0	1	0	1	92.34	0	2	0	0
2005	20	0	0	2	1	1	1	0	0	0	0	0	0	1	0	1	106.47	0	2	0	0
2005	20	0	0	2	1	0	1	0	0	0	0	0	0	1	0	1	81.3	0	3	0	0
2005	20	0	0	2	1	1	1	0	0	0	0	0	0	1	0	1	125.13	0	2	0	1
2005	20	0	0	2	1	0	1	0	0	0	0	1	0	1	0	1	92.34	0	2	0	1
2005	20	0	0	2	1	1	1	0	0	0	0	0	0	1	0	1	106.47	0	2	0	1
2005	20	0	0	2	1	0	1	0	0	0	0	1	1	1	0	1	106.47	0	2	0	0
2005	20	0	0	2	1	0	0	0	0	0	0	0	0	1	0	1	106.47	0	2	0	1
2005	20	0	0	2	1	0	0	0	0	0	0	0	0	1	0	1	106.47	0	2	0	0
2005	20	0	0	2	1	0	0	0	0	0	0	0	0	1	0	0	92.34	0	2	0	0
2005	20	0	0	2	1	1	0	0	0	0	0	0	0	1	0	1	81.3	0	2	0	1
2005	20	0	0	2	1	1	1	0	0	0	0	0	1	1	0	1	81.3	0	2	0	1
2005	20	0	0	2	0	1	0	0	0	1	0	0	0	1	0	1	106.47	0	2	0	1
2005	20	0	0	2	1	1	1	1	0	0	0	0	0	1	0	1	106.47	0	3	0	1
2005	20	0	0	2	1	0	1	0	1	0	0	0	1	1	0	0	106.47	0	3	0	1
2005	20	0	0	2	1	0	1	0	1	0	0	0	0	1	0	1	106.47	0	2	0	1
2005	20	0	0	2	1	1	0	0	1	0	0	0	0	1	0	1	81.3	0	1	1	0
2005	20	0	0	2	1	0	1	0	1	1	0	0	0	1	0	1	106.47	0	1	1	0
2007	20	0	0	2	1	1	1	0	0	0	0	0	0	1	0	1	109.78	0	2	0	0
2007	20	0	0	2	1	0	1	0	0	0	0	0	1	1	0	1	126.94	0	3	0	0
2007	20	0	0	2	1	0	0	0	0	0	0	0	1	1	1	0	84.35	0	2	0	0
2007	20	0	0	2	0	0	0	0	0	0	0	0	0	1	0	1	92.34	0	2	0	0
2007	20	0	0	2	1	1	1	0	0	0	0	0	0	0	0	0	98.95	0	2	0	0
2007	20	0	0	2	1	0	1	0	0	0	0	0	0	0	0	1	118.94	0	2	0	0
2007	20	0	0	2	1	0	0	0	0	0	0	0	0	1	0	1	93.6	0	2	0	0
2007	20	0	0	2	0	0	0	0	0	0	0	0	1	1	0	1	85.41	0	3	0	0
2007	20	0	0	2	1	1	0	0	0	0	0	0	1	1	0	1	100.37	0	3	0	1
2007	20	0	0	2	0	1	0	0	1	0	0	1	0	1	0	0	108.1	0	2	0	0
1998	20	1	0	2	1	0	1	0	0	0	0	1	0	1	0	1	107.87	0	1	1	1
1998	20	1	0	2	1	0	1	0	0	0	0	0	0	1	0	1	96.13	0	3	0	1
1998	20	1	0	2	1	0	1	0	0	0	0	0	0	1	1	1	107.87	0	2	0	0
1998	20	1	0	2	0	0	0	0	0	0	0	0	0	1	0	0	128.6	0	3	0	1
1998	20	1	0	2	0	0	0	0	0	0	0	0	0	1	0	0	122.52	0	3	0	1
1998	20	1	0	2	0	0	1	0	0	0	0	0	0	1	0	0	144.74	0	1	1	0
1998	20	1	0	2	1	0	0	0	0	0	0	0	0	1	0	0	107.87	0	2	0	0
1998	20	1	0	2	0	0	0	0	0	0	0	1	0	0	0	1	96.13	0	3	0	1
1998	20	1	0	2	0	0	0	0	0	0	0	0	0	1	0	1	122.52	0	3	0	1
1998	20	1	0	2	1	0	1	0	0	1	0	0	0	1	0	1	122.52	0	1	1	0
1998	20	1	0	2	1	1	1	0	0	1	0	0	1	1	0	1	96.13	0	2	0	1
1998	20	1	0	2	0	0	0	0	0	1	0	0	0	1	0	1	107.87	0	3	0	1
1998	20	1	0	2	0	0	1	0	0	1	0	0	0	1	1	1	122.52	0	3	0	1
1998	20	1	0	2	1	0	1	0	0	1	0	0	0	1	0	1	107.87	0	2	0	1
1998	20	1	0	2	1	1	1	0	0	1	0	0	1	1	1	1	107.87	0	1	1	1
1998	20	1	0	2	0	0	0	0	0	1	0	0	0	1	0	1	107.87	0	3	0	1
1998	20	1	0	2	0	0	0	0	1	0	0	0	0	1	0	1	78.55	1	1	1	0
1998	20	1	0	2	1	1	0	0	1	1	0	0	0	0	0	0	96.13	0	3	0	1
1998	20	1	0	2	1	1	1	0	1	1	1	0	0	1	0	1	135.85	0	2	0	0
1998	20	1	0	2	1	0	0	0	1	1	0	1	0	1	0	1	107.87	0	1	1	1
1998	20	1	0	2	0	0	0	1	1	1	0	0	0	1	0	1	107.87	1	3	0	1
2001	20	1	0	2	1	0	1	0	0	.	0	0	0	1	1	1	96.13	0	2	0	0
2001	20	1	0	2	0	0	1	0	0	.	0	0	0	1	0	0	96.13	0	2	0	0
2001	20	1	0	2	1	0	1	0	0	.	0	0	0	1	0	1	122.52	0	3	0	1
2001	20	1	0	2	0	0	1	0	0	.	0	0	0	1	0	0	96.13	0	1	1	0
2001	20	1	0	2	1	0	1	0	0	0	0	0	0	1	0	1	86.53	0	2	0	0
2001	20	1	0	2	1	1	1	0	0	0	0	0	0	0	0	1	96.13	0	2	0	0
2001	20	1	0	2	1	0	1	0	0	0	0	0	0	1	0	1	86.53	0	2	0	0
2001	20	1	0	2	1	1	0	0	0	0	0	0	0	1	0	1	107.87	0	3	0	1
2001	20	1	0	2	0	0	0	0	0	0	0	0	0	1	0	0	86.53	0	1	1	0
2001	20	1	0	2	1	0	0	0	0	0	0	0	0	1	0	1	86.53	0	2	0	0
2001	20	1	0	2	1	0	0	0	0	0	0	0	0	1	0	1	86.53	0	2	0	0
2001	20	1	0	2	0	0	0	0	0	0	0	0	0	0	0	0	122.52	0	2	0	0
2001	20	1	0	2	1	0	1	0	0	0	0	0	0	1	0	1	107.87	0	3	0	1
2001	20	1	0	2	0	0	1	0	0	0	0	0	0	1	0	1	86.53	0	3	0	1
2001	20	1	0	2	1	0	0	0	0	0	0	0	1	1	0	1	96.13	0	3	0	1
2001	20	1	0	2	1	0	0	0	0	0	0	0	0	1	0	1	107.87	0	3	0	0
2001	20	1	0	2	1	0	0	0	0	0	0	0	0	1	0	1	107.87	0	2	0	1
2001	20	1	0	2	0	0	0	0	0	0	0	0	0	1	1	1	86.53	0	2	0	1
2001	20	1	0	2	1	0	1	0	0	1	0	0	0	1	0	1	96.13	0	3	0	0
2001	20	1	0	2	1	0	1	0	0	1	0	0	1	1	0	1	96.13	0	3	0	0
2001	20	1	0	2	1	0	0	0	0	1	0	0	0	1	0	1	86.53	0	2	0	0
2001	20	1	0	2	1	0	1	0	1	.	0	0	0	1	0	.	86.53	0	3	0	.
2001	20	1	0	2	0	.	0	0	1	.	0	0	0	1	0	0	96.13	0	1	1	0
2001	20	1	0	2	1	0	0	0	1	.	0	0	0	1	0	1	107.87	0	1	1	0
2001	20	1	0	2	0	0	1	0	1	0	0	0	0	1	0	1	107.87	0	2	0	0
2001	20	1	0	2	1	.	0	0	1	0	0	0	0	0	0	0	96.13	0	3	0	1
2001	20	1	0	2	0	0	0	0	1	1	0	0	0	1	0	1	86.53	0	3	0	1
2001	20	1	0	2	0	0	0	0	1	1	0	0	0	1	0	1	107.87	0	2	0	0
2001	20	1	0	2	1	0	0	0	1	1	0	0	0	1	0	1	86.53	0	3	0	0
2005	20	1	0	2	1	0	1	0	0	0	0	0	0	1	0	1	96.13	0	3	0	1
2005	20	1	0	2	0	0	1	0	0	0	0	0	0	1	0	1	107.87	0	3	0	1
2005	20	1	0	2	1	0	0	0	0	0	0	0	0	1	0	0	107.87	0	3	0	1
2005	20	1	0	2	1	1	1	0	0	0	0	0	0	1	0	1	107.87	0	3	0	1
2005	20	1	0	2	1	0	0	0	0	0	0	0	0	1	0	1	96.13	0	2	0	0
2005	20	1	0	2	1	1	0	0	0	0	0	0	0	1	0	1	107.87	0	3	0	0
2005	20	1	0	2	1	1	1	0	0	1	0	0	0	0	0	1	96.13	0	1	1	0
2005	20	1	0	2	1	1	0	0	0	1	0	0	0	1	0	1	107.87	0	2	0	1
2007	20	1	0	2	1	0	1	0	0	0	0	0	1	1	0	1	87.41	0	2	0	0
1998	21	0	0	2.1	1	0	1	0	0	0	0	0	0	1	0	1	124.25	0	1	1	0
1998	21	0	0	2.1	0	0	1	0	0	0	0	1	0	1	0	1	124.25	0	3	0	0
1998	21	0	0	2.1	1	1	1	0	0	0	0	0	0	1	1	1	91.69	0	2	0	0
1998	21	0	0	2.1	0	0	1	0	0	0	0	0	0	0	0	1	124.25	0	1	1	0
1998	21	0	0	2.1	0	0	1	0	0	0	0	0	0	1	0	1	105.73	0	3	0	1
1998	21	0	0	2.1	1	0	1	0	0	0	0	0	0	1	0	1	105.73	0	1	1	0
1998	21	0	0	2.1	0	0	1	0	0	0	0	0	0	1	0	0	105.73	0	1	1	0
1998	21	0	0	2.1	1	1	1	0	0	0	0	0	0	1	0	1	105.73	0	1	1	0
1998	21	0	0	2.1	1	0	1	0	0	0	0	0	0	1	0	0	105.73	0	1	1	1
1998	21	0	0	2.1	0	0	0	0	0	0	0	0	1	1	0	1	91.69	0	3	0	0
1998	21	0	0	2.1	1	0	0	0	0	0	0	0	0	1	0	1	105.73	0	3	0	1
1998	21	0	0	2.1	0	0	0	0	0	0	0	1	0	1	0	1	124.25	0	3	0	0
1998	21	0	0	2.1	0	0	0	0	0	0	0	0	0	1	0	1	105.73	0	2	0	1
1998	21	0	0	2.1	0	0	0	0	0	0	0	0	0	1	0	1	105.73	0	2	0	0
1998	21	0	0	2.1	1	0	0	0	0	0	0	0	1	1	0	1	124.25	0	2	0	0
1998	21	0	0	2.1	1	0	0	0	0	0	0	0	0	1	0	1	91.69	0	3	0	0
1998	21	0	0	2.1	1	0	0	0	0	0	0	0	0	1	0	1	80.73	0	1	1	1
1998	21	0	0	2.1	1	0	0	0	0	0	0	0	0	1	0	1	105.73	0	3	0	1
1998	21	0	0	2.1	0	0	0	0	0	0	0	0	0	0	0	1	105.73	0	2	0	0
1998	21	0	0	2.1	1	0	0	0	0	0	0	0	0	1	0	1	91.69	0	3	0	1
1998	21	0	0	2.1	1	0	0	0	0	0	0	0	0	0	0	1	105.73	0	2	0	0
1998	21	0	0	2.1	0	0	0	0	0	0	0	0	0	1	0	1	91.69	0	3	0	1
1998	21	0	0	2.1	1	0	0	0	0	0	0	0	0	1	0	1	91.69	0	3	0	1
1998	21	0	0	2.1	0	0	0	0	0	0	0	0	0	1	0	0	80.73	0	2	0	1
1998	21	0	0	2.1	0	0	0	0	0	0	0	0	0	0	0	1	124.25	0	3	0	0
1998	21	0	0	2.1	0	0	0	0	0	0	0	0	0	1	0	0	124.25	0	3	0	1
1998	21	0	0	2.1	1	0	1	0	0	0	0	0	0	1	0	1	80.73	0	2	0	0
1998	21	0	0	2.1	1	0	1	0	0	0	0	0	1	1	0	1	91.69	0	2	0	1
1998	21	0	0	2.1	1	1	1	0	0	0	0	0	0	1	0	1	71.94	0	2	0	0
1998	21	0	0	2.1	0	0	1	0	0	0	0	0	0	1	0	1	124.25	0	1	1	0
1998	21	0	0	2.1	1	0	1	0	0	0	0	0	0	0	0	1	124.25	0	1	1	0
1998	21	0	0	2.1	1	0	1	0	0	0	0	0	0	1	0	1	105.73	0	3	0	0
1998	21	0	0	2.1	1	0	1	0	0	0	0	0	0	1	0	1	105.73	0	1	1	0
1998	21	0	0	2.1	1	0	1	0	0	0	0	1	0	1	0	1	105.73	0	3	0	1
1998	21	0	0	2.1	1	0	0	0	0	0	0	0	0	1	0	1	105.73	0	3	0	0
1998	21	0	0	2.1	1	0	0	0	0	0	0	0	0	1	0	1	105.73	0	2	0	0
1998	21	0	0	2.1	0	0	0	0	0	0	0	0	0	1	0	0	105.73	0	3	0	0
1998	21	0	0	2.1	0	0	0	0	0	0	0	0	0	1	0	0	105.73	0	3	0	0
1998	21	0	0	2.1	0	0	0	0	0	0	0	0	1	1	0	0	124.25	0	2	0	0
1998	21	0	0	2.1	1	1	0	0	0	0	0	0	0	1	0	0	105.73	0	1	1	1
1998	21	0	0	2.1	0	0	0	0	0	0	0	0	0	1	0	1	80.73	0	1	1	0
1998	21	0	0	2.1	0	0	0	0	0	0	0	0	0	1	0	1	124.25	0	2	0	0
1998	21	0	0	2.1	0	0	0	0	0	0	0	0	1	1	0	1	124.25	0	2	0	0
1998	21	0	0	2.1	0	1	0	0	0	0	0	0	0	1	0	1	105.73	0	1	1	1
1998	21	0	0	2.1	1	1	0	0	0	0	0	0	1	1	0	0	58.78	0	3	0	0
1998	21	0	0	2.1	0	0	0	0	0	0	0	0	0	1	0	1	53.75	0	3	0	0
1998	21	0	0	2.1	1	0	1	0	0	1	0	0	0	1	0	1	105.73	0	3	0	1
1998	21	0	0	2.1	0	0	1	0	0	1	0	0	0	1	0	1	105.73	0	1	1	0
1998	21	0	0	2.1	1	0	0	0	0	1	0	0	0	1	0	1	105.73	0	1	1	1
1998	21	0	0	2.1	0	0	1	1	0	0	0	0	0	1	0	0	91.69	0	2	0	0
1998	21	0	0	2.1	1	0	0	0	1	0	0	0	0	1	0	1	105.73	0	2	0	0
1998	21	0	0	2.1	1	1	1	0	1	0	0	0	0	1	0	1	105.73	0	1	1	0
1998	21	0	0	2.1	0	0	0	0	1	0	0	0	0	1	0	0	105.73	0	1	1	1
1998	21	0	0	2.1	1	0	0	0	1	1	0	0	0	1	0	1	91.69	0	1	1	1
1998	21	0	0	2.1	1	0	0	0	1	1	0	0	0	1	0	1	105.73	0	2	0	0
2001	21	0	0	2.1	1	0	1	0	0	.	0	1	0	1	1	1	105.73	0	2	0	0
2001	21	0	0	2.1	0	0	1	0	0	.	0	0	0	1	0	1	91.69	0	2	0	0
2001	21	0	0	2.1	1	1	0	0	0	.	0	0	1	1	0	1	80.73	0	2	0	0
2001	21	0	0	2.1	1	1	1	0	0	0	0	0	0	1	0	1	105.73	0	2	0	0
2001	21	0	0	2.1	1	0	1	0	0	0	0	0	0	1	0	1	71.94	0	1	1	0
2001	21	0	0	2.1	1	0	1	0	0	0	0	0	0	1	0	1	91.69	0	3	0	0
2001	21	0	0	2.1	0	0	1	0	0	0	0	0	0	1	0	1	124.25	0	3	0	1
2001	21	0	0	2.1	1	0	1	0	0	0	0	0	0	1	0	0	105.73	0	2	0	0
2001	21	0	0	2.1	1	0	1	0	0	0	0	0	0	1	0	0	105.73	1	1	1	0
2001	21	0	0	2.1	1	0	1	0	0	0	0	0	0	0	0	1	80.73	0	1	1	1
2001	21	0	0	2.1	0	0	1	0	0	0	0	0	0	1	0	1	91.69	0	3	0	1
2001	21	0	0	2.1	1	0	1	0	0	0	0	0	0	1	1	1	105.73	0	2	0	0
2001	21	0	0	2.1	1	0	1	0	0	0	0	0	0	1	0	1	124.25	0	2	0	0
2001	21	0	0	2.1	0	0	0	0	0	0	0	0	0	1	0	1	105.73	0	1	1	1
2001	21	0	0	2.1	0	0	0	0	0	0	0	0	0	1	0	1	91.69	0	3	0	1
2001	21	0	0	2.1	0	0	0	0	0	0	0	0	1	1	0	1	105.73	0	3	0	1
2001	21	0	0	2.1	0	0	0	0	0	0	0	0	0	1	0	1	105.73	0	3	0	1
2001	21	0	0	2.1	1	0	0	0	0	0	0	0	0	1	0	1	105.73	0	2	0	1
2001	21	0	0	2.1	0	0	0	0	0	0	0	0	0	1	0	0	124.25	0	3	0	0
2001	21	0	0	2.1	1	0	0	0	0	0	0	0	0	1	0	1	91.69	0	2	0	0
2001	21	0	0	2.1	1	0	0	0	0	0	0	0	0	1	0	1	105.73	0	2	0	0
2001	21	0	0	2.1	0	0	0	0	0	0	0	0	0	1	0	1	124.25	0	3	0	1
2001	21	0	0	2.1	1	0	0	0	0	0	0	0	1	1	0	1	80.73	0	1	1	1
2001	21	0	0	2.1	1	.	0	0	0	0	0	0	0	1	0	1	91.69	0	3	0	0
2001	21	0	0	2.1	1	0	1	0	0	0	0	0	0	1	1	1	105.73	0	2	0	0
2001	21	0	0	2.1	1	0	1	0	0	0	0	1	0	1	0	1	91.69	0	2	0	0
2001	21	0	0	2.1	1	1	1	0	0	0	0	0	0	1	0	1	105.73	0	3	0	0
2001	21	0	0	2.1	0	0	1	0	0	0	0	0	1	1	1	1	105.73	1	3	0	0
2001	21	0	0	2.1	1	.	1	0	0	0	0	1	0	1	0	1	91.69	0	3	0	1
2001	21	0	0	2.1	0	0	1	0	0	0	0	1	0	1	0	1	91.69	0	3	0	1
2001	21	0	0	2.1	0	0	1	0	0	0	0	0	0	1	0	0	105.73	0	2	0	0
2001	21	0	0	2.1	0	0	0	0	0	0	0	0	1	1	0	1	105.73	0	2	0	0
2001	21	0	0	2.1	1	1	0	0	0	0	0	0	0	1	0	1	124.25	0	3	0	0
2001	21	0	0	2.1	1	0	0	0	0	0	0	0	0	1	0	1	105.73	0	3	0	1
2001	21	0	0	2.1	0	0	0	0	0	0	0	0	0	1	0	1	130.71	0	3	0	1
2001	21	0	0	2.1	1	1	0	0	0	0	0	0	0	1	0	1	80.73	0	3	0	1
2001	21	0	0	2.1	0	.	0	0	0	0	0	0	0	1	0	1	105.73	0	1	1	0
2001	21	0	0	2.1	1	0	0	0	0	0	0	0	0	1	0	1	91.69	0	1	1	0
2001	21	0	0	2.1	0	0	0	0	0	0	0	0	0	1	0	0	105.73	0	2	0	0
2001	21	0	0	2.1	1	0	0	0	0	0	0	0	0	1	0	0	105.73	0	1	1	0
2001	21	0	0	2.1	1	0	0	0	0	0	0	0	0	1	0	1	124.25	0	2	0	0
2001	21	0	0	2.1	1	.	1	0	0	0	0	0	0	1	0	1	105.73	0	3	0	1
2001	21	0	0	2.1	0	1	0	0	0	0	0	1	0	1	0	1	105.73	0	3	0	1
2001	21	0	0	2.1	0	0	0	0	0	0	0	0	0	1	0	1	105.73	0	3	0	1
2001	21	0	0	2.1	1	0	1	0	1	0	0	0	0	1	0	1	80.73	0	2	0	0
2001	21	0	0	2.1	0	0	1	0	1	0	0	0	0	1	0	1	124.25	0	3	0	0
2001	21	0	0	2.1	0	0	0	0	1	0	0	0	0	1	0	0	91.69	0	3	0	0
2005	21	0	0	2.1	1	1	1	.	0	0	0	0	0	1	0	1	80.73	0	3	0	1
2005	21	0	0	2.1	1	0	1	0	0	0	0	0	0	1	0	1	80.73	0	1	1	0
2005	21	0	0	2.1	1	0	1	0	0	0	0	0	1	1	0	1	91.69	0	1	1	0
2005	21	0	0	2.1	0	1	1	0	0	0	0	0	1	1	0	1	80.73	0	2	0	0
2005	21	0	0	2.1	0	0	1	0	0	0	0	0	1	1	0	0	91.69	0	2	0	0
2005	21	0	0	2.1	1	1	1	0	0	0	0	0	0	1	0	1	80.73	0	3	0	1
2005	21	0	0	2.1	1	1	1	0	0	0	0	0	0	1	0	1	91.69	0	1	1	0
2005	21	0	0	2.1	1	1	0	0	0	0	0	0	0	1	0	1	105.73	0	3	0	1
2005	21	0	0	2.1	1	1	0	0	0	0	0	0	0	1	0	0	80.73	0	2	0	0
2005	21	0	0	2.1	1	0	0	0	0	0	0	0	0	1	0	1	105.73	0	2	0	0
2005	21	0	0	2.1	0	0	0	0	0	0	0	0	0	1	0	1	80.73	0	1	1	0
2005	21	0	0	2.1	1	1	1	0	0	0	0	0	1	1	0	0	105.73	0	3	0	1
2005	21	0	0	2.1	1	0	1	0	0	0	0	0	1	1	1	1	91.69	0	2	0	0
2005	21	0	0	2.1	1	0	1	0	0	0	0	0	0	1	0	1	91.69	0	2	0	0
2005	21	0	0	2.1	1	0	1	0	0	0	0	1	0	1	0	1	91.69	1	3	0	0
2005	21	0	0	2.1	1	1	1	0	0	0	0	0	0	1	0	0	91.69	0	3	0	1
2005	21	0	0	2.1	1	1	0	0	0	0	0	0	1	1	1	1	105.73	0	3	0	0
2005	21	0	0	2.1	1	1	0	0	0	0	0	0	1	1	0	1	105.73	0	2	0	0
2005	21	0	0	2.1	1	0	0	0	0	0	0	0	1	1	0	0	80.73	0	2	0	0
2005	21	0	0	2.1	1	0	0	0	0	0	0	0	0	1	0	1	91.69	0	2	0	0
2005	21	0	0	2.1	1	1	0	0	0	0	0	0	1	1	0	1	91.69	0	2	0	0
2005	21	0	0	2.1	1	0	1	0	0	1	0	0	0	1	1	1	91.69	0	3	0	1
2005	21	0	0	2.1	0	0	0	.	1	0	0	0	0	1	0	1	80.73	0	1	1	1
2005	21	0	0	2.1	1	1	1	0	1	0	0	0	0	1	0	1	105.73	0	2	0	0
2005	21	0	0	2.1	1	0	0	0	1	0	0	0	0	1	0	1	80.73	0	3	0	1
2007	21	0	0	2.1	1	1	1	0	0	0	0	0	0	1	0	1	118.1	0	2	0	1
2007	21	0	0	2.1	0	0	0	0	0	0	0	0	0	0	0	0	102.62	0	2	0	0
2007	21	0	0	2.1	1	0	0	0	0	0	0	0	0	1	0	0	109.01	0	3	0	0
2007	21	0	0	2.1	1	0	0	0	0	0	0	0	0	1	0	0	110.73	0	3	0	1
2007	21	0	0	2.1	1	1	0	0	0	0	0	0	1	1	0	1	92.94	0	2	0	0
2007	21	0	0	2.1	1	0	1	0	0	0	0	0	0	1	0	0	76.1	0	3	0	0
2007	21	0	0	2.1	1	1	1	0	0	0	0	0	0	1	0	1	104.15	0	3	0	1
2007	21	0	0	2.1	1	0	0	0	0	0	0	0	0	1	0	1	96.87	0	1	1	0
2007	21	0	0	2.1	1	0	1	0	1	0	0	0	0	1	0	1	101.12	0	3	0	1
1998	21	1	0	2.1	0	0	1	0	0	0	0	0	0	1	0	1	107.11	0	3	0	1
1998	21	1	0	2.1	0	0	1	0	0	0	0	0	0	1	0	0	107.11	0	3	0	1
1998	21	1	0	2.1	1	0	0	0	0	0	0	0	0	1	0	1	95.45	0	2	0	0
1998	21	1	0	2.1	0	0	0	0	0	0	0	0	0	1	0	0	95.45	0	3	0	0
1998	21	1	0	2.1	1	0	0	0	0	0	0	0	0	0	0	1	85.92	0	2	0	1
1998	21	1	0	2.1	1	0	0	0	0	0	0	0	0	1	0	1	85.92	0	1	1	1
1998	21	1	0	2.1	1	0	1	0	0	0	0	0	0	1	1	1	107.11	0	1	1	1
1998	21	1	0	2.1	0	0	0	0	0	0	0	1	0	1	1	1	107.11	0	2	0	0
1998	21	1	0	2.1	0	0	0	0	0	0	0	0	1	1	0	1	107.11	0	3	0	1
1998	21	1	0	2.1	1	0	1	0	0	0	0	0	0	1	0	1	95.45	0	3	0	1
1998	21	1	0	2.1	1	0	1	0	0	1	0	0	0	1	0	1	121.66	0	2	0	0
1998	21	1	0	2.1	1	0	0	0	0	1	0	0	0	1	0	1	107.11	0	2	0	0
1998	21	1	0	2.1	1	0	0	0	0	1	0	0	0	1	0	1	95.45	0	3	0	0
1998	21	1	0	2.1	0	0	1	1	0	1	0	0	0	1	0	1	95.45	0	2	0	0
1998	21	1	0	2.1	0	0	0	0	1	0	0	0	0	1	1	1	107.11	0	1	1	0
1998	21	1	0	2.1	0	0	0	0	1	0	0	1	0	1	1	1	107.11	0	2	0	1
1998	21	1	0	2.1	0	0	1	0	1	1	0	0	0	1	0	0	107.11	0	2	0	0
2001	21	1	0	2.1	0	0	0	0	.	.	0	0	0	1	0	0	95.45	0	3	0	1
2001	21	1	0	2.1	1	0	0	0	0	.	0	0	0	0	0	1	85.92	0	2	0	0
2001	21	1	0	2.1	1	0	0	0	0	.	0	0	0	1	1	0	85.92	0	3	0	1
2001	21	1	0	2.1	1	1	1	0	0	0	0	0	0	1	0	1	85.92	0	3	0	1
2001	21	1	0	2.1	1	1	1	0	0	0	0	0	0	1	0	0	85.92	0	2	0	0
2001	21	1	0	2.1	1	1	1	0	0	0	0	0	0	1	0	1	107.11	0	2	0	0
2001	21	1	0	2.1	1	0	0	0	0	0	0	1	0	0	0	1	107.11	0	3	0	0
2001	21	1	0	2.1	0	0	0	0	0	0	0	0	0	1	0	1	107.11	0	3	0	0
2001	21	1	0	2.1	1	0	0	0	0	0	0	0	0	1	0	1	95.45	0	2	0	0
2001	21	1	0	2.1	1	0	1	0	0	0	0	1	0	1	0	1	85.92	0	2	0	0
2001	21	1	0	2.1	1	.	1	0	0	0	0	0	1	1	0	1	85.92	0	1	1	1
2001	21	1	0	2.1	0	0	0	0	0	0	0	0	0	1	0	1	127.7	0	3	0	0
2001	21	1	0	2.1	1	0	0	0	0	0	0	0	0	1	0	1	85.92	0	2	0	0
2001	21	1	0	2.1	0	1	0	0	0	0	0	0	0	1	0	1	95.45	0	2	0	0
2001	21	1	0	2.1	0	0	0	0	0	1	0	0	0	1	0	0	85.92	0	3	0	1
2001	21	1	0	2.1	0	0	0	0	0	1	0	0	1	1	0	1	107.11	0	3	0	1
2001	21	1	0	2.1	1	0	1	0	0	1	0	0	0	1	0	1	95.45	0	3	0	1
2001	21	1	0	2.1	1	0	1	0	0	1	0	1	1	1	0	1	107.11	0	2	0	0
2001	21	1	0	2.1	0	0	1	0	1	.	0	0	0	1	0	1	107.11	0	2	0	0
2001	21	1	0	2.1	1	0	0	0	1	.	0	0	0	1	0	1	121.66	0	2	0	1
2001	21	1	0	2.1	0	0	1	0	1	0	0	0	0	1	0	1	85.92	0	3	0	1
2001	21	1	0	2.1	0	0	0	0	1	0	0	0	0	1	0	1	107.11	0	3	0	1
2001	21	1	0	2.1	1	0	0	0	1	1	0	1	0	1	0	1	85.92	0	2	0	0
2001	21	1	0	2.1	1	1	1	0	1	1	0	1	1	1	0	1	85.92	0	3	0	1
2005	21	1	0	2.1	1	0	1	0	0	0	0	0	0	1	0	1	107.11	0	2	0	1
2005	21	1	0	2.1	1	0	1	0	0	0	0	0	0	1	0	1	121.66	0	2	0	0
2005	21	1	0	2.1	1	0	1	0	0	0	0	0	0	1	0	1	107.11	0	2	0	0
2005	21	1	0	2.1	1	1	0	0	0	0	0	0	0	1	0	1	107.11	0	3	0	1
2005	21	1	0	2.1	0	0	0	0	0	0	0	0	0	1	0	1	85.92	0	2	0	1
2005	21	1	0	2.1	1	0	0	0	0	0	0	0	1	1	0	1	107.11	0	2	0	0
2005	21	1	0	2.1	1	1	0	0	0	0	0	0	0	1	0	1	78	0	3	0	1
2005	21	1	0	2.1	1	1	0	0	1	0	0	0	0	1	0	1	95.45	0	2	0	0
2007	21	1	0	2.1	0	0	1	0	0	0	0	0	0	1	0	1	123.37	0	3	0	1
2007	21	1	0	2.1	1	0	0	0	0	0	0	1	0	0	0	1	105.83	0	3	0	1
2007	21	1	0	2.1	1	0	1	0	0	0	0	0	0	1	0	0	99.82	0	3	0	0
2007	21	1	0	2.1	1	1	1	0	0	0	0	0	0	1	0	1	121.66	0	3	0	1
2007	21	1	0	2.1	1	.	1	0	0	0	0	0	0	1	0	1	102.15	0	2	0	0
2007	21	1	0	2.1	1	1	1	0	0	0	0	0	1	1	0	1	97.59	0	2	0	1
2007	21	1	0	2.1	1	0	1	0	0	0	0	0	0	1	0	0	83.39	0	3	0	1
2007	21	1	0	2.1	1	1	0	0	0	0	0	0	1	1	0	1	90.46	0	3	0	0
2007	21	1	0	2.1	0	0	0	0	0	0	0	0	0	1	0	0	94.41	0	2	0	0
2007	21	1	0	2.1	1	0	0	0	1	0	0	0	1	1	0	1	103.35	0	3	0	1
2007	21	1	0	2.1	0	1	1	0	1	0	0	0	1	1	0	0	95.45	0	3	0	1
2007	21	1	0	2.1	1	0	0	0	1	1	0	0	0	1	0	1	91.42	0	2	0	0
1998	22	0	0	2.2	0	1	1	.	0	0	.	0	1	1	0	1	104.99	0	2	0	0
1998	22	0	0	2.2	0	0	1	0	0	0	0	0	0	1	0	1	91.05	0	3	0	1
1998	22	0	0	2.2	0	0	1	0	0	0	0	0	0	1	0	1	91.05	0	1	1	0
1998	22	0	0	2.2	0	0	1	0	0	0	0	1	0	1	0	1	104.99	0	2	0	0
1998	22	0	0	2.2	1	0	1	0	0	0	0	0	0	1	0	1	104.99	0	2	0	0
1998	22	0	0	2.2	1	0	1	0	0	0	0	0	0	1	0	1	104.99	0	3	0	1
1998	22	0	0	2.2	0	0	1	0	0	0	0	0	0	1	0	1	104.99	0	2	0	0
1998	22	0	0	2.2	1	0	1	0	0	0	0	0	0	1	0	1	104.99	0	3	0	1
1998	22	0	0	2.2	1	0	1	0	0	0	0	0	0	1	0	1	123.38	0	1	1	1
1998	22	0	0	2.2	0	0	1	0	0	0	0	0	0	1	0	1	104.99	0	3	0	1
1998	22	0	0	2.2	1	0	1	0	0	0	0	0	0	1	0	0	91.05	0	2	0	0
1998	22	0	0	2.2	1	0	1	0	0	0	1	0	0	1	0	1	104.99	0	1	1	1
1998	22	0	0	2.2	1	0	1	0	0	0	0	0	0	1	0	1	104.99	0	1	1	0
1998	22	0	0	2.2	0	0	1	0	0	0	0	0	0	1	0	1	123.38	0	3	0	0
1998	22	0	0	2.2	1	1	1	0	0	0	0	1	1	1	0	1	104.99	0	1	1	1
1998	22	0	0	2.2	1	0	1	0	0	0	0	0	0	1	0	1	104.99	0	1	1	0
1998	22	0	0	2.2	1	0	1	0	0	0	0	0	0	0	0	1	104.99	0	2	0	0
1998	22	0	0	2.2	1	0	1	0	0	0	0	0	0	1	0	1	123.38	0	2	0	0
1998	22	0	0	2.2	1	0	1	0	0	0	0	0	0	1	0	1	104.99	1	1	1	0
1998	22	0	0	2.2	0	0	1	0	0	0	0	0	0	1	0	0	123.38	0	2	0	1
1998	22	0	0	2.2	1	0	1	0	0	0	0	0	0	1	0	0	104.99	0	3	0	1
1998	22	0	0	2.2	1	0	0	0	0	0	0	0	0	1	0	0	104.99	0	1	1	1
1998	22	0	0	2.2	0	0	0	0	0	0	0	0	1	1	0	1	104.99	0	2	0	0
1998	22	0	0	2.2	0	1	0	0	0	0	0	0	0	1	0	1	104.99	0	2	0	0
1998	22	0	0	2.2	1	0	0	0	0	0	0	0	0	0	0	1	91.05	1	1	1	1
1998	22	0	0	2.2	0	0	0	0	0	0	0	0	0	1	0	1	123.38	1	2	0	0
1998	22	0	0	2.2	0	0	0	0	0	0	0	0	1	1	0	1	123.38	0	3	0	1
1998	22	0	0	2.2	1	0	0	0	0	0	0	0	0	0	0	1	104.99	0	2	0	1
1998	22	0	0	2.2	1	0	0	0	0	0	0	0	0	1	0	1	91.05	0	3	0	1
1998	22	0	0	2.2	0	0	0	0	0	0	0	0	0	1	0	1	123.38	0	2	0	0
1998	22	0	0	2.2	1	0	0	0	0	0	0	0	0	1	0	1	104.99	0	1	1	1
1998	22	0	0	2.2	0	1	1	0	0	0	0	0	0	1	0	1	129.8	0	3	0	1
1998	22	0	0	2.2	0	0	0	0	0	0	0	0	0	1	0	0	104.99	0	1	1	1
1998	22	0	0	2.2	0	0	0	0	0	0	0	0	0	1	1	1	104.99	0	3	0	1
1998	22	0	0	2.2	0	0	0	0	0	0	0	0	0	0	0	1	91.05	0	3	0	1
1998	22	0	0	2.2	1	0	1	0	0	0	0	0	0	1	0	1	104.99	0	1	1	1
1998	22	0	0	2.2	1	0	0	0	0	0	0	0	0	1	0	1	104.99	0	1	1	0
1998	22	0	0	2.2	0	0	1	0	0	0	0	0	0	1	0	1	104.99	0	3	0	1
1998	22	0	0	2.2	1	0	1	0	0	0	0	0	0	1	0	1	104.99	0	3	0	1
1998	22	0	0	2.2	0	0	1	0	0	0	0	0	0	1	0	1	123.38	0	3	0	1
1998	22	0	0	2.2	0	0	1	0	0	0	0	0	0	1	0	1	104.99	1	3	0	0
1998	22	0	0	2.2	0	0	1	0	0	0	0	1	0	1	0	0	104.99	0	1	1	0
1998	22	0	0	2.2	1	0	1	0	0	0	0	0	0	1	0	1	91.05	0	1	1	0
1998	22	0	0	2.2	1	0	1	0	0	0	0	0	0	1	0	1	104.99	0	2	0	1
1998	22	0	0	2.2	0	0	1	0	0	0	0	0	0	1	0	0	104.99	0	2	0	0
1998	22	0	0	2.2	1	0	0	0	0	0	0	0	0	1	0	1	104.99	0	1	1	1
1998	22	0	0	2.2	0	0	0	0	0	0	0	1	0	0	0	0	123.38	0	2	0	0
1998	22	0	0	2.2	1	0	0	0	0	0	0	0	0	1	0	1	104.99	0	3	0	1
1998	22	0	0	2.2	0	0	0	0	0	0	0	0	0	1	0	1	123.38	0	2	0	0
1998	22	0	0	2.2	1	0	0	0	0	0	0	0	0	1	0	1	123.38	0	1	1	0
1998	22	0	0	2.2	0	0	0	0	0	0	0	1	0	1	0	1	123.38	0	1	1	0
1998	22	0	0	2.2	1	0	0	0	0	0	0	0	0	1	0	1	91.05	0	1	1	0
1998	22	0	0	2.2	1	0	0	0	0	0	0	0	0	1	0	1	91.05	0	1	1	0
1998	22	0	0	2.2	1	1	0	0	0	0	0	0	1	1	0	1	91.05	0	3	0	1
1998	22	0	0	2.2	0	0	0	0	0	0	0	1	0	1	0	0	123.38	1	3	0	1
1998	22	0	0	2.2	1	0	1	0	0	0	0	0	0	1	0	1	104.99	0	1	1	0
1998	22	0	0	2.2	1	0	1	0	0	1	0	0	0	1	0	1	104.99	0	1	1	1
1998	22	0	0	2.2	1	0	0	0	0	1	0	0	0	1	0	1	104.99	0	2	0	1
1998	22	0	0	2.2	1	0	0	0	0	1	0	0	0	0	0	1	104.99	0	2	0	0
1998	22	0	0	2.2	1	0	0	0	0	1	0	0	0	1	0	1	91.05	0	3	0	1
1998	22	0	0	2.2	1	0	0	0	0	1	0	0	0	1	0	1	91.05	0	3	0	1
1998	22	0	0	2.2	1	0	1	0	0	1	0	0	0	1	0	1	123.38	0	1	1	1
1998	22	0	0	2.2	1	0	1	0	1	0	0	1	0	1	0	1	104.99	0	2	0	0
1998	22	0	0	2.2	0	0	0	0	1	0	0	0	0	1	0	1	104.99	0	1	1	1
1998	22	0	0	2.2	1	0	0	0	1	0	0	0	0	1	0	1	104.99	0	2	0	0
1998	22	0	0	2.2	0	0	1	0	1	0	0	0	0	1	0	1	123.38	0	3	0	0
1998	22	0	0	2.2	0	0	0	0	1	0	0	0	0	1	0	1	123.38	0	3	0	1
2001	22	0	0	2.2	1	1	1	0	0	.	0	0	0	1	0	1	123.38	0	1	1	0
2001	22	0	0	2.2	1	.	1	0	0	.	0	0	0	1	0	1	104.99	0	2	0	0
2001	22	0	0	2.2	1	0	1	0	0	.	0	0	0	1	0	1	104.99	0	3	0	1
2001	22	0	0	2.2	1	0	1	0	0	.	0	0	1	1	0	1	104.99	0	2	0	0
2001	22	0	0	2.2	0	0	1	0	0	.	0	0	0	1	0	1	91.05	0	2	0	0
2001	22	0	0	2.2	1	0	1	0	0	0	0	0	0	1	0	1	80.16	0	1	1	0
2001	22	0	0	2.2	0	0	1	0	0	0	0	0	1	1	0	1	104.99	0	2	0	0
2001	22	0	0	2.2	1	0	1	0	0	0	0	0	0	1	0	1	104.99	0	2	0	0
2001	22	0	0	2.2	0	0	1	0	0	0	0	0	0	1	0	1	104.99	0	2	0	1
2001	22	0	0	2.2	1	0	1	0	0	0	0	0	0	1	0	1	104.99	0	3	0	0
2001	22	0	0	2.2	1	1	1	0	0	0	0	0	0	1	0	1	91.05	0	2	0	0
2001	22	0	0	2.2	1	1	0	0	0	0	0	0	0	1	0	1	123.38	0	3	0	0
2001	22	0	0	2.2	1	1	0	0	0	0	0	1	0	1	0	1	104.99	0	3	0	1
2001	22	0	0	2.2	1	0	0	0	0	0	0	0	0	1	0	1	91.05	0	2	0	0
2001	22	0	0	2.2	0	1	0	0	0	0	0	1	0	1	0	1	104.99	0	2	0	1
2001	22	0	0	2.2	1	0	0	0	0	0	0	0	0	1	0	0	91.05	0	3	0	0
2001	22	0	0	2.2	1	.	0	0	0	0	0	1	0	0	0	1	91.05	0	3	0	0
2001	22	0	0	2.2	1	1	0	0	0	0	0	0	0	1	0	1	91.05	0	2	0	0
2001	22	0	0	2.2	1	0	0	0	0	0	0	0	0	1	0	1	91.05	0	1	1	0
2001	22	0	0	2.2	0	0	0	0	0	0	0	0	0	0	0	1	104.99	0	1	1	0
2001	22	0	0	2.2	1	0	0	0	0	0	0	0	0	1	0	1	80.16	0	2	0	1
2001	22	0	0	2.2	1	1	1	0	0	0	0	0	0	1	0	1	91.05	0	2	0	1
2001	22	0	0	2.2	1	0	1	0	0	0	0	0	0	1	0	1	104.99	0	3	0	0
2001	22	0	0	2.2	1	0	1	0	0	0	0	0	0	1	0	1	91.05	0	2	0	1
2001	22	0	0	2.2	1	0	1	0	0	0	0	0	0	1	0	1	123.38	0	2	0	0
2001	22	0	0	2.2	1	0	1	0	0	0	0	1	1	1	0	1	104.99	0	2	0	1
2001	22	0	0	2.2	1	0	1	0	0	0	0	0	1	1	0	1	104.99	0	3	0	1
2001	22	0	0	2.2	1	0	1	0	0	0	0	0	0	1	0	1	104.99	0	3	0	0
2001	22	0	0	2.2	0	0	1	0	0	0	0	0	0	1	0	1	104.99	0	3	0	0
2001	22	0	0	2.2	1	1	1	0	0	0	0	0	0	1	0	1	123.38	0	2	0	0
2001	22	0	0	2.2	1	0	0	0	0	0	0	1	0	1	0	1	104.99	0	3	0	1
2001	22	0	0	2.2	1	1	0	0	0	0	0	0	0	0	0	1	123.38	0	2	0	0
2001	22	0	0	2.2	1	0	0	0	0	0	0	0	0	1	0	1	80.16	0	3	0	0
2001	22	0	0	2.2	1	0	0	0	0	0	0	0	0	0	0	1	91.05	0	2	0	0
2001	22	0	0	2.2	1	0	0	0	0	0	0	0	1	1	0	0	104.99	0	2	0	1
2001	22	0	0	2.2	1	1	0	0	0	0	0	0	0	1	0	1	104.99	0	2	0	0
2001	22	0	0	2.2	0	0	0	0	0	0	0	0	0	1	0	0	104.99	0	3	0	1
2001	22	0	0	2.2	1	0	0	0	0	0	0	0	1	1	0	1	91.05	0	2	0	0
2001	22	0	0	2.2	0	1	1	0	0	1	0	0	0	0	1	1	91.05	0	3	0	1
2001	22	0	0	2.2	0	0	0	0	0	1	0	0	0	1	0	0	123.38	0	2	0	0
2001	22	0	0	2.2	1	0	0	0	0	1	0	0	0	1	0	0	71.44	0	2	0	0
2001	22	0	0	2.2	1	0	1	1	0	0	0	0	1	1	1	0	104.99	0	3	0	0
2001	22	0	0	2.2	1	0	0	0	1	0	0	0	0	1	0	1	104.99	0	2	0	0
2001	22	0	0	2.2	0	0	0	0	1	0	0	0	0	1	0	1	123.38	0	2	0	0
2001	22	0	0	2.2	1	0	0	0	1	0	0	0	0	1	0	1	104.99	0	2	0	0
2001	22	0	0	2.2	0	0	1	0	1	0	0	0	0	1	0	0	104.99	0	2	0	0
2001	22	0	0	2.2	0	0	0	0	1	1	0	0	0	1	0	1	104.99	0	3	0	0
2005	22	0	0	2.2	1	0	1	0	0	0	0	0	0	1	0	1	80.16	0	2	0	1
2005	22	0	0	2.2	1	0	1	0	0	0	0	0	0	0	0	1	80.16	0	1	1	0
2005	22	0	0	2.2	1	1	1	0	0	0	0	0	1	1	0	1	80.16	0	1	1	1
2005	22	0	0	2.2	1	0	1	0	0	0	0	1	0	1	0	1	91.05	0	1	1	1
2005	22	0	0	2.2	1	1	1	0	0	0	0	0	0	1	0	1	91.05	0	3	0	0
2005	22	0	0	2.2	1	0	1	0	0	0	0	0	0	1	0	1	80.16	0	2	0	0
2005	22	0	0	2.2	1	1	1	0	0	0	0	0	0	1	0	0	91.05	0	2	0	0
2005	22	0	0	2.2	1	0	1	0	0	0	0	0	0	0	0	1	104.99	0	1	1	0
2005	22	0	0	2.2	1	0	1	0	0	0	0	0	0	1	0	1	123.38	0	2	0	0
2005	22	0	0	2.2	1	0	1	0	0	0	0	0	0	1	0	1	80.16	0	2	0	1
2005	22	0	0	2.2	1	1	0	0	0	0	0	0	0	1	0	1	104.99	0	2	0	1
2005	22	0	0	2.2	1	0	0	0	0	0	0	0	1	1	0	1	91.05	0	3	0	1
2005	22	0	0	2.2	1	0	0	0	0	0	0	0	0	1	0	1	91.05	0	2	0	0
2005	22	0	0	2.2	1	0	0	0	0	0	0	0	0	1	0	1	91.05	0	2	0	0
2005	22	0	0	2.2	1	0	1	0	0	0	0	0	0	1	0	1	80.16	0	2	0	0
2005	22	0	0	2.2	1	0	1	0	0	0	0	0	1	1	0	1	104.99	0	2	0	1
2005	22	0	0	2.2	1	1	0	0	0	0	0	1	0	1	0	1	91.05	0	3	0	1
2005	22	0	0	2.2	1	1	0	0	0	0	0	0	0	1	0	0	104.99	0	2	0	0
2005	22	0	0	2.2	0	0	0	0	0	0	0	0	0	0	0	0	80.16	0	1	1	0
2005	22	0	0	2.2	1	0	0	0	1	0	0	0	0	1	0	1	91.05	0	2	0	1
2005	22	0	0	2.2	1	1	0	0	1	0	0	0	0	1	0	1	123.38	0	3	0	1
2007	22	0	0	2.2	1	0	0	0	0	0	0	0	0	1	0	1	84.22	1	2	0	0
2007	22	0	0	2.2	1	1	0	0	0	0	0	0	0	1	0	1	106.6	0	2	0	0
2007	22	0	0	2.2	0	0	1	0	0	0	0	0	0	1	0	1	104.99	1	1	1	0
2007	22	0	0	2.2	1	0	1	0	0	0	0	0	0	1	0	1	94.86	0	3	0	0
2007	22	0	0	2.2	1	0	1	0	0	0	0	0	0	1	0	1	117.28	0	2	0	0
2007	22	0	0	2.2	1	1	0	0	0	0	0	0	0	0	0	1	117.28	0	1	1	0
2007	22	0	0	2.2	1	1	0	0	0	1	0	0	0	0	0	1	134.38	0	3	0	0
2007	22	0	0	2.2	0	0	0	0	1	0	0	0	0	1	0	1	127.07	0	2	0	0
2007	22	0	0	2.2	0	1	0	0	1	0	0	0	0	0	0	1	97.57	0	2	0	0
1998	22	1	0	2.2	1	0	1	0	0	0	0	0	0	1	0	1	126.8	0	2	0	0
1998	22	1	0	2.2	1	0	1	0	0	0	0	1	0	1	0	1	94.78	0	3	0	1
1998	22	1	0	2.2	1	0	1	0	0	0	0	1	0	1	0	1	94.78	0	1	1	1
1998	22	1	0	2.2	0	0	1	0	0	0	0	0	0	1	1	1	120.81	1	3	0	0
1998	22	1	0	2.2	1	0	1	0	0	0	0	0	0	1	0	0	120.81	0	3	0	1
1998	22	1	0	2.2	1	0	1	0	0	0	0	1	0	1	0	1	106.36	0	1	1	1
1998	22	1	0	2.2	1	0	1	0	0	0	0	0	0	1	0	0	120.81	0	3	0	1
1998	22	1	0	2.2	0	0	1	0	0	0	0	0	0	1	0	1	106.36	0	1	1	1
1998	22	1	0	2.2	1	0	1	0	0	0	0	0	0	1	0	0	126.8	0	1	1	0
1998	22	1	0	2.2	1	0	1	0	0	0	0	0	0	1	0	0	106.36	0	3	0	1
1998	22	1	0	2.2	0	0	0	0	0	0	0	0	0	1	1	0	106.36	0	2	0	0
1998	22	1	0	2.2	1	0	0	0	0	0	0	0	0	1	0	1	120.81	0	2	0	0
1998	22	1	0	2.2	1	0	0	0	0	0	0	0	0	1	0	1	106.36	0	1	1	1
1998	22	1	0	2.2	1	0	0	0	0	0	0	0	0	1	0	0	106.36	0	1	1	0
1998	22	1	0	2.2	1	0	0	0	0	0	0	0	0	1	0	1	94.78	0	3	0	0
1998	22	1	0	2.2	1	0	0	0	0	0	0	0	0	1	0	1	106.36	0	1	1	1
1998	22	1	0	2.2	0	0	0	0	0	0	0	1	0	1	1	0	120.81	0	3	0	0
1998	22	1	0	2.2	0	0	0	0	0	0	0	0	0	1	0	1	106.36	0	1	1	0
1998	22	1	0	2.2	1	0	0	0	0	0	0	0	0	1	0	1	94.78	1	1	1	1
1998	22	1	0	2.2	0	0	0	0	0	0	0	0	0	1	0	1	94.78	0	2	0	1
1998	22	1	0	2.2	1	1	0	0	0	0	0	0	1	1	0	1	94.78	0	3	0	1
1998	22	1	0	2.2	1	0	0	0	0	0	0	0	0	1	0	1	106.36	0	1	1	1
1998	22	1	0	2.2	1	0	0	0	0	0	0	0	0	1	0	1	94.78	0	3	0	1
1998	22	1	0	2.2	0	0	0	0	0	0	0	0	0	1	0	1	126.8	0	3	0	1
1998	22	1	0	2.2	1	0	1	0	0	0	0	0	0	1	0	1	85.32	0	3	0	1
1998	22	1	0	2.2	1	0	1	0	0	0	0	0	0	1	0	1	94.78	0	1	1	1
1998	22	1	0	2.2	1	0	0	0	0	0	0	0	0	1	0	0	106.36	0	3	0	1
1998	22	1	0	2.2	1	0	1	0	0	0	0	1	0	1	0	1	85.32	1	3	0	1
1998	22	1	0	2.2	1	1	1	0	0	0	0	0	0	1	0	1	94.78	0	2	0	0
1998	22	1	0	2.2	1	0	0	0	0	0	0	0	1	1	0	0	126.8	0	1	1	1
1998	22	1	0	2.2	0	0	0	0	0	0	0	0	0	1	0	0	85.32	0	1	1	1
1998	22	1	0	2.2	1	0	0	0	0	0	0	0	0	1	0	1	126.8	0	1	1	0
1998	22	1	0	2.2	0	0	0	0	0	0	0	0	0	0	0	0	77.45	0	3	0	1
1998	22	1	0	2.2	0	0	0	0	0	0	0	0	0	1	0	1	94.78	0	3	0	1
1998	22	1	0	2.2	0	0	0	0	0	0	0	0	0	1	0	0	126.8	0	3	0	1
1998	22	1	0	2.2	1	1	1	0	0	1	0	0	0	1	0	1	106.36	0	2	0	1
1998	22	1	0	2.2	1	0	1	0	0	1	0	0	1	1	0	1	106.36	0	2	0	0
1998	22	1	0	2.2	0	0	1	0	0	1	0	0	0	1	0	1	120.81	0	1	1	0
1998	22	1	0	2.2	0	0	1	0	0	1	0	1	1	1	0	1	94.78	0	1	1	1
1998	22	1	0	2.2	1	0	0	0	0	1	0	1	1	1	0	0	106.36	0	1	1	0
1998	22	1	0	2.2	1	0	0	0	0	1	0	0	0	0	0	1	106.36	0	1	1	1
1998	22	1	0	2.2	1	0	0	0	0	1	0	0	0	0	0	0	120.81	0	3	0	1
1998	22	1	0	2.2	1	1	0	0	0	1	0	0	1	1	0	1	94.78	0	1	1	1
1998	22	1	0	2.2	1	0	0	0	0	1	0	0	0	1	0	0	106.36	0	1	1	1
1998	22	1	0	2.2	0	0	0	0	0	1	0	0	0	1	0	1	106.36	0	3	0	1
1998	22	1	0	2.2	0	0	0	0	0	1	0	0	0	1	0	1	94.78	0	2	0	0
1998	22	1	0	2.2	1	0	0	0	0	1	0	0	0	0	0	1	106.36	0	2	0	0
1998	22	1	0	2.2	0	0	0	1	0	0	0	0	0	1	0	0	120.81	0	2	0	0
1998	22	1	0	2.2	1	0	1	0	1	0	0	0	0	1	0	1	94.78	0	3	0	1
1998	22	1	0	2.2	1	0	0	0	1	0	0	0	0	1	0	0	106.36	0	2	0	0
1998	22	1	0	2.2	1	0	1	0	1	0	0	1	0	1	0	1	85.32	0	1	1	1
1998	22	1	0	2.2	1	0	0	0	1	0	0	1	0	1	1	1	106.36	0	3	0	1
1998	22	1	0	2.2	1	0	0	0	1	0	0	0	0	1	0	1	94.78	0	2	0	1
1998	22	1	0	2.2	1	1	1	0	1	1	0	0	0	1	0	0	94.78	0	2	0	0
1998	22	1	0	2.2	1	0	1	0	1	1	0	0	0	1	0	1	106.36	0	3	0	1
1998	22	1	0	2.2	0	0	0	0	1	1	0	1	0	1	0	0	106.36	0	2	0	1
1998	22	1	0	2.2	0	0	0	0	1	1	0	1	0	0	0	1	106.36	0	3	0	1
1998	22	1	0	2.2	1	0	1	0	1	1	0	0	0	1	0	1	120.81	0	2	0	0
1998	22	1	0	2.2	1	0	0	0	1	1	0	1	0	0	0	1	106.36	0	2	0	0
1998	22	1	0	2.2	0	1	0	0	1	1	0	0	0	0	0	1	120.81	0	1	1	1
2001	22	1	0	2.2	1	1	1	0	0	.	0	0	0	1	0	1	106.36	0	2	0	0
2001	22	1	0	2.2	1	.	1	0	0	.	0	0	0	1	0	1	77.45	0	3	0	0
2001	22	1	0	2.2	1	1	0	0	0	.	0	0	1	1	0	0	70.81	0	2	0	0
2001	22	1	0	2.2	0	0	0	0	0	.	0	0	0	1	0	1	106.36	0	2	0	0
2001	22	1	0	2.2	0	0	1	0	0	0	0	0	0	1	0	1	85.32	0	3	0	1
2001	22	1	0	2.2	1	0	1	0	0	0	0	0	0	1	0	1	94.78	0	3	0	1
2001	22	1	0	2.2	1	1	0	0	0	0	0	0	0	1	0	1	106.36	0	3	0	0
2001	22	1	0	2.2	1	0	0	0	0	0	0	0	1	1	0	1	106.36	0	2	0	0
2001	22	1	0	2.2	0	1	0	0	0	0	0	0	0	1	0	1	94.78	0	2	0	0
2001	22	1	0	2.2	0	0	0	0	0	0	0	0	0	1	0	1	85.32	0	3	0	1
2001	22	1	0	2.2	1	0	1	0	0	0	0	0	0	1	0	1	94.78	0	3	0	1
2001	22	1	0	2.2	0	0	1	0	0	0	0	0	0	1	0	0	85.32	0	3	0	1
2001	22	1	0	2.2	1	0	1	0	0	0	0	0	0	1	0	0	94.78	0	2	0	0
2001	22	1	0	2.2	0	0	1	0	0	0	0	0	0	1	0	1	120.81	0	2	0	0
2001	22	1	0	2.2	0	0	0	0	0	0	0	0	0	1	0	1	85.32	0	3	0	1
2001	22	1	0	2.2	1	0	0	0	0	0	0	0	0	1	0	1	94.78	1	3	0	0
2001	22	1	0	2.2	1	0	0	0	0	0	0	0	0	1	0	0	85.32	0	2	0	0
2001	22	1	0	2.2	0	0	1	0	0	1	0	0	0	1	0	1	85.32	0	3	0	0
2001	22	1	0	2.2	0	0	1	0	0	1	0	0	0	1	0	0	106.36	0	2	0	0
2001	22	1	0	2.2	0	0	0	0	0	1	0	0	0	1	0	1	94.78	0	3	0	0
2001	22	1	0	2.2	1	0	0	0	0	1	0	0	0	1	0	1	85.32	0	3	0	1
2001	22	1	0	2.2	1	0	0	0	0	1	0	0	0	1	0	1	85.32	0	3	0	1
2001	22	1	0	2.2	1	.	0	0	1	.	0	0	0	1	0	1	94.78	0	2	0	0
2001	22	1	0	2.2	1	0	0	0	1	0	0	1	0	1	0	0	77.45	0	2	0	1
2001	22	1	0	2.2	1	1	1	0	1	0	0	0	0	1	0	1	120.81	0	2	0	0
2001	22	1	0	2.2	1	0	0	0	1	0	0	0	0	1	0	0	85.32	0	2	0	1
2005	22	1	0	2.2	1	0	1	0	0	0	0	0	0	1	0	1	106.36	0	3	0	0
2005	22	1	0	2.2	0	0	1	0	0	0	0	1	1	1	0	1	85.32	0	2	0	0
2005	22	1	0	2.2	1	.	1	0	0	0	0	0	0	1	0	1	106.36	0	2	0	0
2005	22	1	0	2.2	1	0	1	0	0	0	0	0	0	1	0	1	94.78	0	2	0	0
2005	22	1	0	2.2	1	1	0	0	0	0	0	0	1	1	0	1	94.78	0	3	0	0
2005	22	1	0	2.2	1	1	0	0	0	0	0	0	0	1	0	1	85.32	0	2	0	1
2005	22	1	0	2.2	1	0	0	0	0	0	0	0	0	1	0	1	106.36	0	2	0	0
2005	22	1	0	2.2	0	0	0	0	0	0	0	0	0	0	0	1	94.78	0	2	0	0
2005	22	1	0	2.2	1	0	0	0	0	0	0	0	1	1	0	1	106.36	0	3	0	1
2005	22	1	0	2.2	1	0	0	0	0	0	0	0	0	0	1	1	106.36	0	2	0	0
2005	22	1	0	2.2	0	0	1	0	0	0	0	1	0	1	0	1	106.36	0	3	0	0
2005	22	1	0	2.2	1	0	1	0	0	0	0	0	0	1	0	1	106.36	0	3	0	0
2005	22	1	0	2.2	0	0	1	0	0	0	0	0	1	1	0	1	106.36	0	2	0	0
2005	22	1	0	2.2	1	0	0	0	0	0	0	0	1	1	0	1	94.78	0	2	0	0
2005	22	1	0	2.2	1	0	0	0	0	0	0	1	0	1	0	0	94.78	0	2	0	1
2005	22	1	0	2.2	1	0	1	0	0	1	0	0	1	1	0	1	94.78	0	3	0	1
2005	22	1	0	2.2	1	0	1	0	0	1	0	0	0	1	0	0	106.36	0	2	0	0
2005	22	1	0	2.2	1	1	0	0	0	1	0	0	0	1	0	0	94.78	0	3	0	1
2005	22	1	0	2.2	0	0	1	0	1	0	0	0	1	1	0	1	106.36	0	1	1	0
2005	22	1	0	2.2	0	0	0	0	1	0	0	0	0	1	0	1	77.45	0	2	0	1
2005	22	1	0	2.2	1	1	0	0	1	1	0	1	0	1	0	1	120.81	0	3	0	0
2005	22	1	0	2.2	1	0	1	0	1	1	0	1	0	1	0	1	94.78	0	3	0	1
2005	22	1	0	2.2	1	0	0	0	1	1	0	0	1	1	0	0	106.36	0	3	0	1
2007	22	1	0	2.2	1	.	1	0	0	0	0	0	0	1	0	0	111.74	0	2	0	0
2007	22	1	0	2.2	1	1	1	0	0	0	0	0	0	1	0	1	86.19	0	3	0	0
2007	22	1	0	2.2	1	1	0	0	0	0	0	1	0	1	0	0	90.78	0	2	0	0
2007	22	1	0	2.2	1	0	0	0	0	0	0	0	0	1	0	0	73.34	0	2	0	0
2007	22	1	0	2.2	1	0	1	0	1	0	0	0	0	1	0	1	93.75	1	2	0	0
2007	22	1	0	2.2	1	1	1	0	1	0	0	0	0	1	0	0	90.78	0	2	0	0
2007	22	1	0	2.2	1	1	1	0	1	0	0	0	1	1	0	1	85.32	0	3	0	0
2007	22	1	0	2.2	1	1	0	0	1	0	0	0	0	1	0	1	91.75	1	3	0	1
1998	23	0	0	2.3	0	0	0	.	0	0	.	0	0	1	0	1	104.25	0	1	1	0
1998	23	0	0	2.3	0	0	1	0	0	0	0	0	1	1	1	1	104.25	0	3	0	1
1998	23	0	0	2.3	1	0	1	0	0	0	0	0	0	1	0	1	104.25	0	2	0	1
1998	23	0	0	2.3	0	0	1	0	0	0	0	0	0	0	0	1	128.89	0	3	0	1
1998	23	0	0	2.3	1	0	1	0	0	0	0	0	0	1	0	1	104.25	0	1	1	0
1998	23	0	0	2.3	0	0	1	0	0	0	0	0	0	0	0	0	90.41	0	2	0	0
1998	23	0	0	2.3	0	0	1	0	0	0	0	0	0	1	0	0	104.25	0	3	0	0
1998	23	0	0	2.3	1	0	1	0	0	0	0	1	1	1	0	1	122.52	0	2	0	0
1998	23	0	0	2.3	1	1	1	0	0	0	0	0	0	1	0	1	104.25	0	1	1	1
1998	23	0	0	2.3	1	0	1	0	0	0	0	0	0	0	1	1	122.52	0	1	1	0
1998	23	0	0	2.3	1	0	1	0	0	0	0	1	0	1	1	1	104.25	0	1	1	1
1998	23	0	0	2.3	1	0	1	0	0	0	0	0	0	1	0	1	90.41	0	1	1	0
1998	23	0	0	2.3	1	0	1	0	0	0	0	0	0	1	0	1	104.25	0	2	0	0
1998	23	0	0	2.3	0	0	0	0	0	0	0	0	0	1	0	1	104.25	0	3	0	1
1998	23	0	0	2.3	0	0	0	0	0	0	0	0	0	1	0	1	104.25	0	3	0	1
1998	23	0	0	2.3	0	0	0	0	0	0	0	0	0	1	0	1	104.25	0	2	0	0
1998	23	0	0	2.3	1	0	0	0	0	0	0	0	0	1	0	1	104.25	0	1	1	0
1998	23	0	0	2.3	0	0	0	0	0	0	0	0	0	1	0	1	104.25	0	3	0	1
1998	23	0	0	2.3	0	1	0	0	0	0	0	0	0	0	0	1	104.25	0	2	0	0
1998	23	0	0	2.3	1	0	0	0	0	0	0	0	0	0	0	1	104.25	0	1	1	0
1998	23	0	0	2.3	0	0	0	0	0	0	0	0	0	1	0	0	79.6	0	1	1	0
1998	23	0	0	2.3	1	0	0	0	0	0	0	0	0	1	0	1	122.52	0	2	0	1
1998	23	0	0	2.3	1	0	1	0	0	0	0	1	0	1	0	1	122.52	0	2	0	0
1998	23	0	0	2.3	1	0	1	0	0	0	0	0	1	1	0	0	104.25	0	2	0	0
1998	23	0	0	2.3	0	0	1	0	0	0	0	0	0	1	0	1	122.52	0	3	0	1
1998	23	0	0	2.3	1	0	1	0	0	0	0	0	0	1	0	1	104.25	0	1	1	1
1998	23	0	0	2.3	0	0	1	0	0	0	0	0	0	1	0	1	104.25	0	1	1	0
1998	23	0	0	2.3	1	0	1	0	0	0	0	0	0	1	0	0	104.25	0	2	0	1
1998	23	0	0	2.3	1	0	1	0	0	0	0	0	0	1	0	1	128.89	0	1	1	0
1998	23	0	0	2.3	0	0	1	0	0	0	0	0	0	1	0	1	90.41	0	1	1	0
1998	23	0	0	2.3	1	0	1	0	0	0	0	1	0	1	0	1	122.52	0	3	0	1
1998	23	0	0	2.3	1	0	1	0	0	0	0	1	0	1	0	1	79.6	0	3	0	1
1998	23	0	0	2.3	0	0	1	0	0	0	0	1	0	1	1	1	104.25	0	2	0	1
1998	23	0	0	2.3	1	0	1	0	0	0	0	0	0	1	0	1	104.25	0	2	0	0
1998	23	0	0	2.3	0	0	1	0	0	0	0	0	0	1	0	1	104.25	0	1	1	0
1998	23	0	0	2.3	0	0	0	0	0	0	0	0	0	1	0	1	104.25	0	1	1	0
1998	23	0	0	2.3	0	0	0	0	0	0	0	0	0	1	0	0	90.41	0	3	0	1
1998	23	0	0	2.3	0	0	0	0	0	0	0	0	0	1	0	1	90.41	0	3	0	0
1998	23	0	0	2.3	1	0	0	0	0	0	0	0	0	1	0	1	104.25	0	1	1	1
1998	23	0	0	2.3	1	0	0	0	0	0	0	0	0	1	0	1	104.25	0	3	0	1
1998	23	0	0	2.3	1	0	0	0	0	0	0	0	0	1	0	1	122.52	0	3	0	1
1998	23	0	0	2.3	0	0	0	0	0	0	0	0	0	1	0	1	104.25	0	1	1	1
1998	23	0	0	2.3	0	0	0	0	0	0	0	1	1	1	0	0	104.25	0	1	1	0
1998	23	0	0	2.3	1	0	0	0	0	0	0	0	1	1	0	1	90.41	1	3	0	1
1998	23	0	0	2.3	0	1	0	0	0	0	0	0	0	1	0	1	90.41	0	1	1	1
1998	23	0	0	2.3	1	1	1	0	0	0	0	0	0	1	0	1	45.1	0	1	1	0
1998	23	0	0	2.3	0	0	0	0	0	0	0	0	1	1	0	1	57.96	0	2	0	1
1998	23	0	0	2.3	0	0	0	0	0	1	0	0	0	1	0	1	104.25	0	2	0	1
1998	23	0	0	2.3	1	0	0	1	0	0	0	0	0	1	0	1	104.25	0	2	0	0
1998	23	0	0	2.3	1	0	0	1	0	0	0	0	0	0	0	1	104.25	0	2	0	0
1998	23	0	0	2.3	1	1	1	1	0	0	0	0	0	1	0	1	104.25	0	3	0	1
1998	23	0	0	2.3	1	1	1	1	0	1	0	0	0	1	0	0	122.52	0	1	1	0
1998	23	0	0	2.3	0	0	0	0	1	0	0	0	0	1	0	1	136.86	0	3	0	1
1998	23	0	0	2.3	0	0	0	0	1	0	0	0	0	1	0	1	90.41	0	1	1	1
1998	23	0	0	2.3	0	0	0	0	1	0	0	0	0	0	0	1	104.25	0	2	0	0
1998	23	0	0	2.3	0	0	1	0	1	0	0	0	0	1	0	1	122.52	0	1	1	1
1998	23	0	0	2.3	0	0	0	0	1	0	0	0	0	0	0	1	122.52	0	1	1	1
1998	23	0	0	2.3	0	0	0	0	1	0	0	0	0	0	0	1	122.52	0	3	0	1
1998	23	0	0	2.3	1	0	0	0	1	1	0	0	0	1	0	0	122.52	0	3	0	1
2001	23	0	0	2.3	1	1	0	0	0	.	0	0	0	1	0	0	104.25	0	3	0	0
2001	23	0	0	2.3	0	1	0	0	0	.	0	0	0	1	0	1	104.25	0	3	0	0
2001	23	0	0	2.3	1	0	1	0	0	0	0	0	0	1	0	1	90.41	0	3	0	0
2001	23	0	0	2.3	1	1	1	0	0	0	0	0	0	1	0	1	104.25	0	3	0	0
2001	23	0	0	2.3	1	1	1	0	0	0	0	0	0	1	0	1	90.41	0	3	0	0
2001	23	0	0	2.3	1	.	1	0	0	0	0	0	1	1	0	1	90.41	0	2	0	0
2001	23	0	0	2.3	1	0	1	0	0	0	0	0	0	1	0	1	90.41	0	3	0	0
2001	23	0	0	2.3	1	0	1	0	0	0	0	0	0	1	0	1	122.52	0	3	0	1
2001	23	0	0	2.3	1	1	1	0	0	0	0	0	0	1	0	0	79.6	0	2	0	0
2001	23	0	0	2.3	1	0	0	0	0	0	0	0	0	0	0	1	104.25	0	2	0	0
2001	23	0	0	2.3	0	0	0	0	0	0	0	1	0	1	0	1	90.41	1	2	0	0
2001	23	0	0	2.3	1	1	0	0	0	0	0	1	0	1	0	1	79.6	0	3	0	0
2001	23	0	0	2.3	0	1	0	0	0	0	0	1	0	1	0	1	104.25	0	2	0	0
2001	23	0	0	2.3	0	0	0	0	0	0	0	0	0	0	0	1	70.94	0	2	0	0
2001	23	0	0	2.3	1	.	0	0	0	0	0	0	0	1	0	1	90.41	0	2	0	0
2001	23	0	0	2.3	1	1	0	0	0	0	0	0	1	1	0	1	104.25	0	3	0	1
2001	23	0	0	2.3	1	0	0	0	0	0	0	1	0	1	0	0	79.6	0	3	0	1
2001	23	0	0	2.3	0	1	1	0	0	0	0	0	0	0	0	1	90.41	0	2	0	0
2001	23	0	0	2.3	1	0	1	0	0	0	0	0	0	1	0	1	104.25	0	2	0	0
2001	23	0	0	2.3	1	0	1	0	0	0	0	0	0	1	0	1	90.41	0	2	0	0
2001	23	0	0	2.3	1	0	1	0	0	0	0	0	1	1	0	0	122.52	0	3	0	1
2001	23	0	0	2.3	1	0	1	0	0	0	0	0	0	1	0	1	90.41	0	2	0	1
2001	23	0	0	2.3	1	1	1	0	0	0	0	0	0	1	0	1	104.25	0	3	0	1
2001	23	0	0	2.3	0	0	1	0	0	0	0	0	0	1	0	1	122.52	0	3	0	1
2001	23	0	0	2.3	0	0	1	0	0	0	0	0	0	1	0	1	90.41	0	2	0	0
2001	23	0	0	2.3	0	0	0	0	0	0	0	1	0	1	0	1	90.41	0	1	1	0
2001	23	0	0	2.3	0	1	0	0	0	0	0	1	0	0	0	1	122.52	0	2	0	0
2001	23	0	0	2.3	1	0	0	0	0	0	0	0	0	1	0	1	90.41	0	2	0	0
2001	23	0	0	2.3	0	0	0	0	0	0	0	0	0	1	0	1	90.41	0	2	0	0
2001	23	0	0	2.3	0	0	0	0	0	0	0	1	0	1	0	1	122.52	0	2	0	0
2001	23	0	0	2.3	1	0	0	0	0	0	0	1	0	1	0	1	104.25	0	3	0	1
2001	23	0	0	2.3	0	0	1	0	1	0	0	0	0	1	0	1	104.25	0	2	0	1
2001	23	0	0	2.3	1	1	0	0	1	0	0	0	0	1	0	1	90.41	0	2	0	0
2001	23	0	0	2.3	0	0	0	0	1	0	0	0	0	1	0	1	90.41	0	2	0	0
2001	23	0	0	2.3	1	0	1	0	1	1	0	0	0	1	0	1	122.52	0	3	0	1
2005	23	0	0	2.3	1	0	0	0	.	0	0	0	0	1	0	1	104.25	0	3	0	1
2005	23	0	0	2.3	1	0	1	.	0	0	.	0	0	1	0	0	104.25	0	2	0	0
2005	23	0	0	2.3	1	0	1	0	0	0	0	0	0	1	0	1	90.41	0	1	1	0
2005	23	0	0	2.3	1	1	1	0	0	0	0	0	0	1	0	1	79.6	0	2	0	0
2005	23	0	0	2.3	1	0	1	0	0	0	0	0	1	1	0	1	104.25	0	2	0	0
2005	23	0	0	2.3	1	1	1	0	0	0	0	0	0	1	0	1	79.6	0	1	1	0
2005	23	0	0	2.3	1	0	1	0	0	0	0	1	1	1	0	1	104.25	0	3	0	1
2005	23	0	0	2.3	1	0	1	0	0	0	0	0	0	1	0	1	79.6	0	3	0	0
2005	23	0	0	2.3	1	1	1	0	0	0	0	0	0	0	0	1	90.41	0	1	1	0
2005	23	0	0	2.3	1	1	1	0	0	0	0	0	1	1	0	1	90.41	0	3	0	0
2005	23	0	0	2.3	0	0	0	0	0	0	0	0	0	1	0	1	104.25	0	3	0	1
2005	23	0	0	2.3	0	0	0	0	0	0	0	0	0	1	0	1	79.6	0	2	0	0
2005	23	0	0	2.3	1	1	0	0	0	0	0	0	0	1	0	0	122.52	0	2	0	0
2005	23	0	0	2.3	1	1	0	0	0	0	0	0	0	1	0	1	90.41	0	2	0	0
2005	23	0	0	2.3	1	0	0	0	0	0	0	0	0	1	0	1	79.6	0	3	0	1
2005	23	0	0	2.3	0	1	0	0	0	0	0	0	0	1	0	1	79.6	0	3	0	1
2005	23	0	0	2.3	1	1	0	0	0	0	0	0	1	1	0	1	79.6	0	2	0	0
2005	23	0	0	2.3	1	0	0	0	0	0	0	0	0	1	0	1	79.6	0	3	0	1
2005	23	0	0	2.3	0	1	1	0	0	0	0	0	0	1	0	1	90.41	0	1	1	0
2005	23	0	0	2.3	1	1	1	0	0	0	0	0	0	1	0	1	104.25	0	1	1	0
2005	23	0	0	2.3	1	0	1	0	0	0	0	0	0	1	0	1	79.6	0	2	0	0
2005	23	0	0	2.3	1	0	1	0	0	0	0	0	1	1	0	1	79.6	0	1	1	0
2005	23	0	0	2.3	1	1	1	0	0	0	0	1	0	1	0	1	104.25	0	3	0	1
2005	23	0	0	2.3	1	0	1	0	0	0	0	0	0	1	0	0	79.6	0	2	0	0
2005	23	0	0	2.3	1	0	0	0	0	0	0	0	0	1	0	1	104.25	0	2	0	0
2005	23	0	0	2.3	1	1	0	0	0	0	0	0	1	1	0	1	104.25	0	1	1	0
2005	23	0	0	2.3	1	1	0	0	0	0	0	0	0	1	0	1	90.41	0	2	0	0
2005	23	0	0	2.3	1	0	1	0	0	0	0	0	1	1	0	0	122.52	0	2	0	0
2005	23	0	0	2.3	1	1	0	0	0	1	0	0	0	1	0	1	104.25	0	3	0	1
2005	23	0	0	2.3	0	0	0	0	0	1	0	0	0	1	0	1	79.6	0	2	0	0
2005	23	0	0	2.3	0	0	0	0	1	0	0	0	0	1	1	1	90.41	0	2	0	0
2005	23	0	0	2.3	1	1	1	0	1	0	0	0	0	1	0	1	90.41	0	2	0	0
2005	23	0	0	2.3	0	0	0	0	1	0	0	0	0	0	0	1	90.41	0	1	1	0
2005	23	0	0	2.3	1	0	0	0	1	0	0	0	0	0	0	1	79.6	0	2	0	0
2007	23	0	0	2.3	1	.	1	0	0	0	0	0	1	1	0	1	109.18	0	1	1	0
2007	23	0	0	2.3	1	1	1	0	0	0	0	.	0	1	.	1	79.6	0	2	0	0
2007	23	0	0	2.3	0	0	0	0	0	0	0	0	0	1	0	1	91.64	0	3	0	1
2007	23	0	0	2.3	1	0	0	0	0	0	0	0	0	1	0	1	89.21	0	2	0	0
2007	23	0	0	2.3	0	0	0	0	0	0	0	0	0	1	0	0	96.88	0	2	0	0
2007	23	0	0	2.3	1	1	1	0	0	0	0	0	0	1	0	0	83.63	0	2	0	1
2007	23	0	0	2.3	1	0	1	0	0	0	0	0	1	1	0	0	104.25	0	2	0	1
2007	23	0	0	2.3	0	0	1	0	0	0	0	0	0	1	0	1	88.04	0	1	1	0
2007	23	0	0	2.3	1	.	1	0	0	0	0	0	1	1	0	1	98.28	0	3	0	1
2007	23	0	0	2.3	1	1	1	0	0	0	0	0	0	0	0	1	105.85	0	2	0	0
2007	23	0	0	2.3	1	1	1	0	0	0	0	0	0	1	0	0	85.78	0	3	0	1
2007	23	0	0	2.3	1	1	1	0	0	0	0	0	1	1	0	1	104.25	0	3	0	0
2007	23	0	0	2.3	1	1	0	0	0	0	0	0	0	1	0	1	109.18	0	3	0	0
2007	23	0	0	2.3	1	1	0	0	0	0	0	0	0	0	0	1	92.91	0	3	0	1
1998	23	1	0	2.3	0	0	1	0	0	0	0	1	0	1	0	1	105.62	0	1	1	0
1998	23	1	0	2.3	0	0	1	0	0	0	0	0	0	1	0	1	119.96	0	1	1	1
1998	23	1	0	2.3	1	0	1	0	0	0	0	0	0	1	0	1	94.12	0	1	1	0
1998	23	1	0	2.3	1	0	1	0	0	0	0	1	0	1	0	1	94.12	0	3	0	1
1998	23	1	0	2.3	1	0	1	0	0	0	0	0	1	1	0	1	105.62	0	1	1	0
1998	23	1	0	2.3	0	0	1	0	0	0	0	0	0	1	0	1	94.12	0	3	0	1
1998	23	1	0	2.3	0	1	1	0	0	0	0	0	0	1	0	1	119.96	0	1	1	0
1998	23	1	0	2.3	0	0	1	0	0	0	0	0	0	1	0	1	119.96	0	3	0	1
1998	23	1	0	2.3	0	0	1	0	0	0	0	0	0	1	0	1	105.62	0	1	1	1
1998	23	1	0	2.3	1	0	1	0	0	0	0	0	0	1	0	1	94.12	1	3	0	1
1998	23	1	0	2.3	1	0	0	0	0	0	0	0	0	0	0	0	94.12	0	2	0	0
1998	23	1	0	2.3	0	0	0	0	0	0	0	0	0	1	0	1	105.62	0	2	0	1
1998	23	1	0	2.3	0	0	0	0	0	0	0	0	0	1	0	0	119.96	0	2	0	1
1998	23	1	0	2.3	1	0	0	0	0	0	0	0	0	1	0	1	94.12	0	2	0	1
1998	23	1	0	2.3	0	0	0	0	0	0	0	0	0	1	0	1	119.96	0	2	0	0
1998	23	1	0	2.3	1	0	0	0	0	0	0	0	0	1	0	1	94.12	0	2	0	1
1998	23	1	0	2.3	1	0	0	0	0	0	0	0	0	1	0	1	94.12	0	1	1	1
1998	23	1	0	2.3	1	0	0	0	0	0	0	0	0	1	0	1	105.62	0	2	0	0
1998	23	1	0	2.3	1	0	0	0	0	0	0	0	0	1	0	1	105.62	0	2	0	0
1998	23	1	0	2.3	0	0	0	0	0	0	0	0	0	1	0	1	94.12	0	3	0	1
1998	23	1	0	2.3	1	0	0	0	0	0	0	0	0	0	0	1	105.62	0	3	0	1
1998	23	1	0	2.3	0	1	0	0	0	0	0	0	0	1	0	1	119.96	0	1	1	0
1998	23	1	0	2.3	0	0	0	0	0	0	0	1	0	1	0	1	94.12	0	3	0	1
1998	23	1	0	2.3	0	0	0	0	0	0	0	0	0	1	0	1	125.91	0	3	0	1
1998	23	1	0	2.3	0	0	0	0	0	0	0	1	0	1	0	1	105.62	0	3	0	1
1998	23	1	0	2.3	0	0	1	0	0	0	0	0	0	1	0	1	94.12	0	1	1	0
1998	23	1	0	2.3	1	0	1	0	0	0	0	0	0	1	0	1	84.72	0	1	1	0
1998	23	1	0	2.3	1	0	1	0	0	0	0	0	0	1	0	1	105.62	0	3	0	1
1998	23	1	0	2.3	0	0	0	0	0	0	0	0	0	1	0	1	105.62	0	3	0	1
1998	23	1	0	2.3	0	0	0	0	0	0	0	0	0	1	0	0	119.96	0	2	0	0
1998	23	1	0	2.3	1	0	0	0	0	0	0	0	0	1	0	0	105.62	0	3	0	1
1998	23	1	0	2.3	1	0	0	0	0	0	0	0	0	0	0	0	105.62	0	3	0	1
1998	23	1	0	2.3	0	0	0	0	0	0	0	0	0	1	0	1	76.91	0	3	0	1
1998	23	1	0	2.3	1	0	1	0	0	1	0	0	0	1	0	1	105.62	0	2	0	1
1998	23	1	0	2.3	1	0	1	0	0	1	0	0	0	1	0	1	119.96	0	2	0	1
1998	23	1	0	2.3	1	0	1	0	0	1	0	1	0	1	0	1	94.12	0	3	0	1
1998	23	1	0	2.3	0	0	0	0	0	1	0	0	0	1	0	1	125.91	0	2	0	1
1998	23	1	0	2.3	0	0	0	0	0	1	0	0	0	1	0	1	119.96	0	2	0	1
1998	23	1	0	2.3	1	0	0	0	0	1	0	0	0	1	0	1	105.62	0	3	0	1
1998	23	1	0	2.3	0	0	0	0	0	1	0	0	0	1	1	1	105.62	0	3	0	1
1998	23	1	0	2.3	0	0	0	0	0	1	0	0	0	1	0	1	119.96	0	3	0	0
1998	23	1	0	2.3	1	0	0	0	0	1	0	0	0	1	0	0	119.96	0	3	0	1
1998	23	1	0	2.3	0	0	0	0	0	1	0	0	0	1	0	0	119.96	0	3	0	0
1998	23	1	0	2.3	0	0	1	0	0	1	0	0	0	1	0	1	119.96	0	3	0	0
1998	23	1	0	2.3	0	0	1	0	0	1	0	0	0	1	0	1	105.62	0	1	1	1
1998	23	1	0	2.3	0	0	0	0	0	1	0	0	0	0	0	1	105.62	0	2	0	1
1998	23	1	0	2.3	0	0	0	0	0	1	0	0	0	1	0	1	105.62	1	2	0	0
1998	23	1	0	2.3	1	0	0	1	0	0	0	0	0	1	0	1	119.96	0	3	0	1
1998	23	1	0	2.3	0	0	1	1	0	1	0	0	0	1	0	1	94.12	0	1	1	1
1998	23	1	0	2.3	0	0	0	0	1	0	0	0	0	1	0	1	105.62	0	3	0	1
1998	23	1	0	2.3	0	0	1	0	1	0	0	0	0	1	0	1	119.96	0	3	0	1
1998	23	1	0	2.3	0	0	1	0	1	1	0	0	0	1	0	0	119.96	0	2	0	0
1998	23	1	0	2.3	1	0	1	0	1	1	0	0	0	0	0	1	119.96	0	1	1	1
1998	23	1	0	2.3	1	0	0	0	1	1	0	0	0	1	0	1	105.62	0	3	0	1
1998	23	1	0	2.3	1	0	0	0	1	1	0	0	1	1	0	1	105.62	0	1	1	1
1998	23	1	0	2.3	0	0	1	0	1	1	0	0	0	1	0	1	119.96	0	1	1	0
2001	23	1	0	2.3	1	0	1	0	0	0	0	0	0	0	0	1	94.12	0	2	0	0
2001	23	1	0	2.3	1	1	1	0	0	0	0	0	0	0	0	0	105.62	0	2	0	1
2001	23	1	0	2.3	1	0	1	0	0	0	0	1	1	1	0	1	94.12	0	3	0	1
2001	23	1	0	2.3	1	0	1	0	0	0	0	0	0	1	0	1	70.32	0	3	0	1
2001	23	1	0	2.3	1	0	0	0	0	0	0	0	0	1	0	1	94.12	0	2	0	0
2001	23	1	0	2.3	1	1	0	0	0	0	0	0	0	1	0	0	84.72	0	2	0	1
2001	23	1	0	2.3	1	0	0	0	0	0	0	0	0	1	1	1	94.12	0	1	1	0
2001	23	1	0	2.3	0	0	0	0	0	0	0	0	0	0	0	1	84.72	0	2	0	0
2001	23	1	0	2.3	0	0	0	0	0	0	0	0	0	1	0	1	84.72	1	3	0	0
2001	23	1	0	2.3	0	1	0	0	0	0	0	1	0	1	0	1	84.72	0	3	0	0
2001	23	1	0	2.3	0	0	0	0	0	0	0	0	0	1	0	1	119.96	0	3	0	0
2001	23	1	0	2.3	1	1	0	0	0	0	0	0	1	1	0	1	84.72	0	3	0	0
2001	23	1	0	2.3	0	0	0	0	0	0	0	1	0	1	0	1	119.96	0	3	0	0
2001	23	1	0	2.3	0	0	1	0	0	0	0	1	0	1	0	1	76.91	0	2	0	0
2001	23	1	0	2.3	1	0	1	0	0	0	0	0	0	1	0	1	105.62	0	3	0	0
2001	23	1	0	2.3	1	0	1	0	0	0	0	0	0	1	0	1	119.96	0	3	0	0
2001	23	1	0	2.3	1	1	1	0	0	0	0	0	0	1	0	1	94.12	0	3	0	0
2001	23	1	0	2.3	1	0	0	0	0	0	0	0	0	0	0	1	70.32	0	3	0	0
2001	23	1	0	2.3	0	1	0	0	0	0	0	0	0	1	0	0	119.96	0	3	0	0
2001	23	1	0	2.3	0	0	0	0	0	0	0	0	0	1	0	1	105.62	1	3	0	1
2001	23	1	0	2.3	1	0	0	0	0	0	0	1	1	1	0	1	94.12	0	2	0	1
2001	23	1	0	2.3	1	0	1	0	0	1	0	0	0	1	0	1	94.12	0	3	0	1
2001	23	1	0	2.3	1	1	0	0	0	1	0	0	0	1	0	1	84.72	0	3	0	1
2001	23	1	0	2.3	1	0	0	0	0	1	0	0	0	1	0	1	94.12	0	2	0	0
2001	23	1	0	2.3	0	0	0	0	0	1	0	0	0	1	0	1	94.12	0	2	0	0
2001	23	1	0	2.3	0	0	1	1	0	0	0	1	0	1	0	1	94.12	0	2	0	0
2001	23	1	0	2.3	1	1	1	0	1	0	0	0	0	1	0	1	84.72	0	3	0	0
2001	23	1	0	2.3	1	0	0	0	1	0	0	0	0	0	0	1	84.72	0	3	0	1
2001	23	1	0	2.3	0	0	1	0	1	0	0	1	0	1	0	1	84.72	0	3	0	0
2001	23	1	0	2.3	1	0	1	0	1	1	0	0	0	0	0	1	84.72	0	3	0	1
2001	23	1	0	2.3	1	0	1	0	1	1	0	0	0	1	0	1	94.12	0	3	0	1
2001	23	1	0	2.3	1	1	0	0	1	1	0	1	0	1	0	1	105.62	0	3	0	0
2001	23	1	0	2.3	0	0	0	0	1	1	0	0	0	1	0	0	76.91	0	3	0	0
2005	23	1	0	2.3	1	0	0	.	.	0	0	0	0	1	0	1	105.62	0	2	0	0
2005	23	1	0	2.3	1	1	1	0	0	0	0	0	0	1	0	1	84.72	0	2	0	0
2005	23	1	0	2.3	1	1	1	0	0	0	0	0	1	1	1	0	105.62	0	3	0	1
2005	23	1	0	2.3	1	0	1	0	0	0	0	0	0	1	0	1	105.62	0	2	0	0
2005	23	1	0	2.3	1	0	1	0	0	0	0	0	0	1	0	1	105.62	0	2	0	0
2005	23	1	0	2.3	1	0	1	0	0	0	0	0	0	1	0	1	105.62	0	3	0	1
2005	23	1	0	2.3	1	0	1	0	0	0	0	0	0	1	0	0	94.12	0	2	0	1
2005	23	1	0	2.3	1	0	0	0	0	0	0	0	0	1	0	1	119.96	1	2	0	0
2005	23	1	0	2.3	0	0	0	0	0	0	0	0	0	0	0	1	105.62	0	2	0	0
2005	23	1	0	2.3	1	0	0	0	0	0	0	0	1	1	1	1	105.62	0	2	0	0
2005	23	1	0	2.3	1	0	0	0	0	0	0	0	0	1	0	1	76.91	0	2	0	0
2005	23	1	0	2.3	1	1	1	0	0	0	0	0	0	1	0	1	105.62	0	2	0	1
2005	23	1	0	2.3	1	1	1	0	0	0	0	1	0	1	0	1	94.12	0	1	1	0
2005	23	1	0	2.3	1	0	0	0	0	0	0	0	0	0	0	1	94.12	0	1	1	0
2005	23	1	0	2.3	1	1	1	0	0	1	0	0	0	1	1	1	105.62	0	3	0	1
2005	23	1	0	2.3	1	1	1	0	0	1	0	0	1	1	0	1	94.12	0	2	0	1
2005	23	1	0	2.3	1	0	1	0	0	1	0	0	0	1	0	1	94.12	0	2	0	0
2005	23	1	0	2.3	1	0	0	0	0	1	0	0	0	1	0	1	94.12	0	2	0	1
2005	23	1	0	2.3	1	0	0	0	0	1	0	0	0	0	0	1	94.12	0	2	0	0
2005	23	1	0	2.3	1	0	0	0	1	0	0	1	0	1	0	0	105.62	0	2	0	0
2005	23	1	0	2.3	1	0	1	0	1	0	0	0	0	0	0	0	105.62	0	1	1	0
2005	23	1	0	2.3	0	0	0	0	1	0	0	0	0	1	0	1	70.32	0	2	0	0
2005	23	1	0	2.3	1	0	0	0	1	0	0	0	0	1	0	1	105.62	0	1	1	0
2007	23	1	0	2.3	.	.	0	.	0	0	.	0	1	1	0	1	137.13	0	3	0	1
2007	23	1	0	2.3	1	1	1	0	0	0	0	0	0	1	0	1	106.91	0	2	0	0
2007	23	1	0	2.3	0	0	1	0	0	0	0	0	0	1	0	0	103.12	0	2	0	1
2007	23	1	0	2.3	1	0	1	0	0	0	0	0	1	1	0	1	101.91	0	2	0	0
2007	23	1	0	2.3	1	0	1	0	0	0	0	1	0	1	0	1	84.72	0	3	0	1
2007	23	1	0	2.3	1	1	1	0	0	0	0	1	0	1	0	1	116.82	0	3	0	1
2007	23	1	0	2.3	1	1	1	0	0	0	0	0	0	1	0	0	83.88	0	2	0	0
2007	23	1	0	2.3	0	0	1	0	0	0	0	0	0	0	0	1	96.23	0	2	0	0
2007	23	1	0	2.3	1	0	0	0	0	0	0	0	1	1	0	1	105.62	0	2	0	0
2007	23	1	0	2.3	1	0	1	0	0	1	0	0	0	1	0	0	84.72	0	2	0	0
2007	23	1	0	2.3	1	0	1	0	0	1	0	0	0	1	0	1	88.27	0	3	0	1
2007	23	1	0	2.3	0	1	1	0	1	0	0	1	1	1	1	0	78.36	0	3	0	0
2007	23	1	0	2.3	1	0	0	0	1	0	0	0	0	1	0	1	118.37	0	3	0	1
1998	24	0	0	2.4	0	1	1	.	0	0	.	0	0	1	0	1	103.52	0	2	0	0
1998	24	0	0	2.4	1	0	1	0	0	0	0	0	0	1	0	1	103.52	0	1	1	0
1998	24	0	0	2.4	1	1	1	0	0	0	0	1	1	1	0	1	103.52	0	1	1	1
1998	24	0	0	2.4	0	0	1	0	0	0	0	0	0	1	0	0	121.66	0	3	0	1
1998	24	0	0	2.4	1	0	1	0	0	0	0	0	0	1	0	1	103.52	0	3	0	1
1998	24	0	0	2.4	0	0	1	0	0	0	0	0	0	1	0	1	89.78	0	3	0	1
1998	24	0	0	2.4	0	0	1	0	0	0	0	0	0	1	0	1	121.66	0	3	0	1
1998	24	0	0	2.4	1	0	1	0	0	0	0	0	0	0	0	1	103.52	0	1	1	0
1998	24	0	0	2.4	1	0	1	0	0	0	0	0	0	0	0	1	103.52	0	1	1	0
1998	24	0	0	2.4	0	0	1	0	0	0	0	0	0	1	0	1	103.52	0	1	1	0
1998	24	0	0	2.4	1	0	1	0	0	0	0	0	0	1	0	1	121.66	0	2	0	0
1998	24	0	0	2.4	1	0	1	0	0	0	0	1	0	1	0	1	121.66	0	2	0	1
1998	24	0	0	2.4	0	0	1	0	0	0	0	0	1	1	0	1	89.78	0	2	0	1
1998	24	0	0	2.4	0	0	1	0	0	0	0	0	0	1	0	1	103.52	0	3	0	0
1998	24	0	0	2.4	0	0	1	0	0	0	0	1	0	1	0	1	103.52	0	2	0	1
1998	24	0	0	2.4	1	0	1	0	0	0	0	0	0	1	0	1	103.52	0	3	0	1
1998	24	0	0	2.4	1	0	1	0	0	0	0	1	1	1	0	1	103.52	0	1	1	0
1998	24	0	0	2.4	1	0	1	0	0	0	0	1	0	1	0	1	89.78	0	1	1	1
1998	24	0	0	2.4	1	0	1	0	0	0	0	0	0	1	1	1	103.52	0	3	0	1
1998	24	0	0	2.4	0	0	0	0	0	0	0	0	0	1	0	1	103.52	0	2	0	0
1998	24	0	0	2.4	1	0	0	0	0	0	0	0	0	1	0	1	89.78	0	1	1	1
1998	24	0	0	2.4	0	0	0	0	0	0	0	0	0	1	0	1	121.66	0	1	1	1
1998	24	0	0	2.4	0	0	0	0	0	0	0	0	0	1	0	1	89.78	0	2	0	0
1998	24	0	0	2.4	0	0	0	0	0	0	0	0	0	1	0	1	121.66	0	1	1	1
1998	24	0	0	2.4	0	0	0	0	0	0	0	0	1	1	0	1	89.78	0	2	0	1
1998	24	0	0	2.4	0	0	0	0	0	0	0	0	0	1	0	1	89.78	0	3	0	1
1998	24	0	0	2.4	0	0	0	0	0	0	0	0	0	1	0	1	103.52	0	2	0	0
1998	24	0	0	2.4	0	0	0	0	0	0	0	0	0	1	0	1	121.66	0	3	0	1
1998	24	0	0	2.4	1	0	0	0	0	0	0	0	0	1	0	1	103.52	0	1	1	1
1998	24	0	0	2.4	0	0	0	0	0	0	0	0	0	0	0	1	103.52	0	2	0	0
1998	24	0	0	2.4	0	0	0	0	0	0	0	0	0	1	0	0	103.52	0	3	0	1
1998	24	0	0	2.4	1	0	0	0	0	0	0	0	0	1	0	0	103.52	0	1	1	1
1998	24	0	0	2.4	0	0	0	0	0	0	0	1	0	1	0	1	103.52	0	2	0	1
1998	24	0	0	2.4	1	1	0	0	0	0	0	0	0	1	1	1	121.66	0	2	0	0
1998	24	0	0	2.4	0	0	0	0	0	0	0	0	0	1	0	1	103.52	1	3	0	0
1998	24	0	0	2.4	1	0	0	0	0	0	0	0	1	1	0	1	103.52	0	1	1	1
1998	24	0	0	2.4	1	0	1	0	0	0	0	0	0	1	0	1	103.52	0	1	1	1
1998	24	0	0	2.4	1	0	1	0	0	0	0	0	0	1	0	1	103.52	0	1	1	1
1998	24	0	0	2.4	0	0	0	0	0	0	0	0	0	1	0	0	121.66	0	3	0	1
1998	24	0	0	2.4	1	1	1	0	0	0	0	0	0	1	1	1	127.99	0	2	0	0
1998	24	0	0	2.4	1	1	1	0	0	0	0	0	0	1	0	1	103.52	0	1	1	0
1998	24	0	0	2.4	0	0	1	0	0	0	0	0	0	1	0	1	121.66	0	3	0	1
1998	24	0	0	2.4	1	0	1	0	0	0	0	0	0	1	0	1	79.04	0	2	0	0
1998	24	0	0	2.4	0	1	1	0	0	0	0	0	0	1	0	1	103.52	0	3	0	1
1998	24	0	0	2.4	1	0	1	0	0	0	0	0	0	1	0	1	103.52	0	1	1	1
1998	24	0	0	2.4	1	0	0	0	0	0	0	1	0	1	0	1	89.78	0	1	1	0
1998	24	0	0	2.4	0	0	0	0	0	0	0	0	0	1	1	1	121.66	0	3	0	0
1998	24	0	0	2.4	0	0	0	0	0	0	0	0	0	1	0	0	103.52	0	2	0	0
1998	24	0	0	2.4	1	0	0	0	0	0	0	0	0	1	0	1	103.52	0	3	0	1
1998	24	0	0	2.4	0	0	0	0	0	0	0	0	0	1	0	1	103.52	0	2	0	0
1998	24	0	0	2.4	1	0	0	0	0	0	0	0	0	1	0	1	121.66	0	3	0	1
1998	24	0	0	2.4	0	0	0	0	0	0	0	0	0	0	0	0	103.52	0	3	0	0
1998	24	0	0	2.4	0	0	0	0	0	0	0	1	0	1	0	1	103.52	0	3	0	1
1998	24	0	0	2.4	0	0	0	0	0	0	0	0	1	1	0	1	63.41	0	1	1	1
1998	24	0	0	2.4	0	0	1	0	0	1	0	0	0	1	0	1	103.52	0	3	0	0
1998	24	0	0	2.4	1	0	1	0	0	1	0	1	0	1	0	0	103.52	0	1	1	1
1998	24	0	0	2.4	0	0	0	0	0	1	0	0	0	1	0	1	121.66	0	2	0	0
1998	24	0	0	2.4	0	0	1	1	0	0	0	0	0	1	0	0	103.52	0	3	0	1
1998	24	0	0	2.4	1	0	1	1	0	0	0	0	0	1	0	1	121.66	0	1	1	0
1998	24	0	0	2.4	1	0	1	1	0	0	0	0	0	0	0	1	89.78	0	3	0	1
1998	24	0	0	2.4	0	0	0	1	0	0	0	0	0	1	0	1	121.66	0	2	0	1
1998	24	0	0	2.4	1	0	1	0	1	0	0	0	1	1	0	1	89.78	0	2	0	1
1998	24	0	0	2.4	1	0	1	0	1	0	0	0	0	1	0	0	121.66	0	3	0	1
1998	24	0	0	2.4	1	1	1	0	1	0	0	1	1	1	0	0	121.66	0	3	0	1
1998	24	0	0	2.4	0	0	1	0	1	0	0	0	0	1	0	0	121.66	0	1	1	0
1998	24	0	0	2.4	0	0	0	0	1	0	0	0	0	1	0	1	121.66	0	2	0	0
1998	24	0	0	2.4	1	0	0	0	1	0	0	1	0	1	1	1	103.52	0	3	0	0
1998	24	0	0	2.4	0	0	0	0	1	0	0	0	0	1	0	1	103.52	0	1	1	1
1998	24	0	0	2.4	0	0	0	0	1	1	0	0	0	1	0	1	121.66	0	3	0	1
2001	24	0	0	2.4	1	1	0	0	0	.	0	0	0	1	0	1	121.66	0	2	0	0
2001	24	0	0	2.4	1	0	0	0	0	.	0	0	0	1	0	1	121.66	0	3	0	1
2001	24	0	0	2.4	1	0	1	0	0	.	0	0	0	1	0	1	103.52	0	2	0	0
2001	24	0	0	2.4	1	0	1	0	0	.	0	1	0	1	0	0	121.66	0	3	0	1
2001	24	0	0	2.4	1	1	0	0	0	.	0	0	0	1	0	1	89.78	0	3	0	0
2001	24	0	0	2.4	1	.	0	0	0	0	0	0	0	1	0	1	89.78	0	3	0	1
2001	24	0	0	2.4	0	1	1	0	0	0	0	0	1	1	0	1	89.78	0	3	0	1
2001	24	0	0	2.4	1	1	1	0	0	0	0	0	0	1	0	1	103.52	0	2	0	0
2001	24	0	0	2.4	1	1	1	0	0	0	0	0	0	1	0	1	89.78	0	2	0	1
2001	24	0	0	2.4	1	0	1	0	0	0	0	0	0	1	0	1	103.52	0	2	0	0
2001	24	0	0	2.4	1	0	1	0	0	0	0	1	0	1	0	1	103.52	0	2	0	0
2001	24	0	0	2.4	1	0	1	0	0	0	0	0	0	1	0	1	103.52	0	3	0	0
2001	24	0	0	2.4	1	0	1	0	0	0	0	0	0	1	0	1	89.78	0	2	0	0
2001	24	0	0	2.4	1	1	1	0	0	0	0	0	1	1	0	1	103.52	0	2	0	0
2001	24	0	0	2.4	1	0	0	0	0	0	0	0	0	1	0	1	103.52	0	1	1	0
2001	24	0	0	2.4	0	0	0	0	0	0	0	0	0	1	0	1	103.52	0	3	0	1
2001	24	0	0	2.4	0	0	0	0	0	0	0	0	0	1	0	1	79.04	0	2	0	1
2001	24	0	0	2.4	1	0	0	0	0	0	0	0	0	1	0	1	103.52	0	1	1	0
2001	24	0	0	2.4	1	0	1	0	0	0	0	0	0	1	0	1	103.52	0	2	0	0
2001	24	0	0	2.4	1	0	1	0	0	0	0	0	0	1	0	0	89.78	0	2	0	0
2001	24	0	0	2.4	0	0	1	0	0	0	0	0	0	1	0	1	121.66	0	2	0	0
2001	24	0	0	2.4	1	1	0	0	0	0	0	0	0	1	0	1	103.52	0	3	0	0
2001	24	0	0	2.4	0	0	0	0	0	0	0	1	0	1	0	1	121.66	0	3	0	1
2001	24	0	0	2.4	1	.	0	0	0	0	0	0	0	1	0	1	89.78	0	2	0	0
2001	24	0	0	2.4	1	0	0	0	0	0	0	1	0	1	0	1	103.52	0	3	0	1
2001	24	0	0	2.4	0	0	0	0	0	0	0	0	0	1	0	1	79.04	0	2	0	0
2001	24	0	0	2.4	1	0	0	0	0	0	0	0	0	1	0	1	89.78	0	2	0	0
2001	24	0	0	2.4	1	1	0	0	0	0	0	0	0	1	0	1	89.78	0	2	0	0
2001	24	0	0	2.4	0	1	0	0	0	0	0	0	0	0	0	1	127.99	0	2	0	1
2001	24	0	0	2.4	1	0	0	0	1	0	0	1	0	1	0	1	103.52	0	3	0	1
2001	24	0	0	2.4	1	0	0	0	1	0	0	0	0	1	0	0	103.52	0	2	0	0
2001	24	0	0	2.4	1	0	0	0	1	0	0	0	0	1	0	1	89.78	0	1	1	0
2005	24	0	0	2.4	1	0	1	.	.	.	0	0	1	1	0	1	.	0	2	0	0
2005	24	0	0	2.4	1	1	0	.	0	0	.	0	0	1	0	0	89.78	0	2	0	0
2005	24	0	0	2.4	1	1	1	0	0	0	0	0	0	1	0	0	103.52	0	2	0	0
2005	24	0	0	2.4	1	1	1	0	0	0	0	0	0	1	0	1	89.78	0	3	0	1
2005	24	0	0	2.4	1	1	1	0	0	0	0	0	0	1	0	0	79.04	0	1	1	0
2005	24	0	0	2.4	1	1	1	0	0	0	0	0	1	1	0	1	89.78	0	2	0	0
2005	24	0	0	2.4	1	0	0	0	0	0	0	0	0	1	0	1	121.66	0	3	0	1
2005	24	0	0	2.4	1	0	0	0	0	0	0	0	0	1	0	1	79.04	0	2	0	0
2005	24	0	0	2.4	1	1	1	0	0	0	0	0	0	1	0	1	89.78	0	2	0	0
2005	24	0	0	2.4	0	1	1	0	0	0	0	0	0	0	0	1	89.78	0	2	0	0
2005	24	0	0	2.4	1	0	1	0	0	0	0	0	0	1	0	0	89.78	0	2	0	0
2005	24	0	0	2.4	0	0	1	0	0	0	0	0	0	1	0	1	89.78	0	2	0	0
2005	24	0	0	2.4	0	1	1	0	0	0	0	0	0	1	0	1	89.78	0	3	0	1
2005	24	0	0	2.4	1	0	1	0	0	0	0	0	1	1	0	1	89.78	0	2	0	0
2005	24	0	0	2.4	0	0	1	0	0	0	0	0	0	1	0	1	103.52	0	2	0	1
2005	24	0	0	2.4	0	1	0	0	0	0	0	0	0	1	0	1	79.04	0	2	0	0
2005	24	0	0	2.4	0	0	0	0	0	0	0	0	0	1	0	1	79.04	0	2	0	1
2005	24	0	0	2.4	1	1	0	0	0	0	0	0	0	1	1	1	89.78	0	3	0	1
2005	24	0	0	2.4	1	1	0	0	0	0	0	0	1	1	0	1	79.04	0	2	0	0
2005	24	0	0	2.4	1	0	0	0	0	0	0	0	1	1	0	1	89.78	0	1	1	0
2005	24	0	0	2.4	1	0	1	0	1	0	0	0	1	1	1	1	103.52	0	2	0	0
2005	24	0	0	2.4	0	1	1	0	1	0	0	0	1	1	0	0	79.04	0	2	0	0
2005	24	0	0	2.4	1	1	0	0	1	0	0	0	1	1	0	1	103.52	0	2	0	0
2005	24	0	0	2.4	1	0	0	0	1	0	0	0	0	1	0	1	103.52	0	2	0	1
2007	24	0	0	2.4	1	0	1	0	0	0	0	1	0	1	0	0	103.52	0	2	0	0
2007	24	0	0	2.4	1	1	0	0	0	0	0	0	0	1	0	1	92.25	0	2	0	0
2007	24	0	0	2.4	1	1	0	0	0	0	0	0	1	1	0	1	79.04	0	3	0	0
2007	24	0	0	2.4	0	0	0	0	0	0	0	1	1	1	0	1	126.61	0	3	0	0
2007	24	0	0	2.4	0	0	0	0	0	0	0	0	0	0	0	1	108.42	0	2	0	0
2007	24	0	0	2.4	1	1	1	0	0	0	0	0	0	1	0	1	82.01	0	3	0	1
2007	24	0	0	2.4	1	0	0	0	0	0	0	0	0	1	0	0	111.92	0	2	0	0
2007	24	0	0	2.4	0	1	1	0	1	0	0	0	1	1	0	0	89.78	0	2	0	0
1998	24	1	0	2.4	1	0	1	0	0	0	0	0	0	0	0	0	132.09	0	2	0	0
1998	24	1	0	2.4	1	0	1	0	0	0	0	0	0	1	0	1	125.03	0	3	0	0
1998	24	1	0	2.4	1	0	1	0	0	0	0	1	0	1	0	1	104.88	0	1	1	1
1998	24	1	0	2.4	0	0	1	0	0	0	0	0	0	1	0	1	119.12	0	1	1	1
1998	24	1	0	2.4	1	0	1	0	0	0	0	0	0	1	0	1	104.88	0	2	0	0
1998	24	1	0	2.4	1	0	1	0	0	0	0	0	0	1	0	1	119.12	0	1	1	0
1998	24	1	0	2.4	0	0	1	0	0	0	0	0	1	1	0	1	119.12	0	2	0	1
1998	24	1	0	2.4	1	0	1	0	0	0	0	0	0	1	0	1	104.88	0	3	0	1
1998	24	1	0	2.4	1	0	1	0	0	0	0	0	0	1	0	1	93.46	0	1	1	1
1998	24	1	0	2.4	1	0	1	0	0	0	0	0	0	1	0	1	119.12	0	1	1	1
1998	24	1	0	2.4	0	0	1	0	0	0	0	0	0	1	0	1	104.88	0	3	0	1
1998	24	1	0	2.4	0	0	1	0	0	0	0	0	0	1	0	0	104.88	0	2	0	1
1998	24	1	0	2.4	1	1	1	0	0	0	0	0	0	1	0	1	104.88	1	1	1	1
1998	24	1	0	2.4	1	0	1	0	0	0	0	0	0	1	0	0	104.88	0	3	0	0
1998	24	1	0	2.4	1	1	1	0	0	0	0	0	0	1	0	1	119.12	0	3	0	1
1998	24	1	0	2.4	0	0	1	0	0	0	0	0	0	1	0	1	119.12	0	3	0	1
1998	24	1	0	2.4	0	0	0	0	0	0	0	0	0	1	0	1	119.12	0	2	0	0
1998	24	1	0	2.4	1	0	0	0	0	0	0	0	0	1	0	1	104.88	0	1	1	0
1998	24	1	0	2.4	1	0	0	0	0	0	0	0	0	1	0	1	93.46	0	1	1	1
1998	24	1	0	2.4	0	0	0	0	0	0	0	0	0	1	0	1	119.12	0	1	1	0
1998	24	1	0	2.4	0	0	0	0	0	0	0	0	0	1	0	1	119.12	0	3	0	1
1998	24	1	0	2.4	0	0	0	0	0	0	0	0	0	1	0	0	104.88	0	3	0	0
1998	24	1	0	2.4	1	1	0	0	0	0	0	0	0	1	0	0	119.12	0	3	0	1
1998	24	1	0	2.4	0	0	0	0	0	0	0	0	0	1	0	1	119.12	0	1	1	0
1998	24	1	0	2.4	1	0	0	0	0	0	0	0	0	1	0	1	125.03	0	3	0	1
1998	24	1	0	2.4	1	0	0	0	0	0	0	1	1	1	0	1	93.46	0	1	1	1
1998	24	1	0	2.4	0	0	0	0	0	0	0	0	0	1	0	0	119.12	0	3	0	1
1998	24	1	0	2.4	1	0	0	0	0	0	0	0	0	1	0	1	104.88	0	3	0	1
1998	24	1	0	2.4	1	0	0	0	0	0	0	0	0	1	0	1	119.12	0	2	0	0
1998	24	1	0	2.4	0	0	0	0	0	0	0	0	0	1	0	1	104.88	0	2	0	1
1998	24	1	0	2.4	0	0	0	0	0	0	0	0	0	1	0	1	104.88	0	2	0	1
1998	24	1	0	2.4	1	0	0	0	0	0	0	0	0	1	0	1	93.46	0	3	0	1
1998	24	1	0	2.4	1	0	0	0	0	0	0	0	0	1	0	0	84.13	0	3	0	1
1998	24	1	0	2.4	1	0	0	0	0	0	0	0	0	1	0	1	119.12	0	2	0	1
1998	24	1	0	2.4	0	0	0	0	0	0	0	1	1	1	1	1	104.88	0	3	0	1
1998	24	1	0	2.4	0	0	0	0	0	0	0	0	0	0	0	1	104.88	0	2	0	0
1998	24	1	0	2.4	1	0	1	0	0	0	0	0	0	1	0	1	104.88	0	1	1	1
1998	24	1	0	2.4	0	0	0	0	0	0	0	0	0	1	0	0	119.12	0	2	0	0
1998	24	1	0	2.4	0	0	1	0	0	0	0	0	0	1	0	1	104.88	0	3	0	1
1998	24	1	0	2.4	1	0	1	0	0	0	0	0	0	1	0	1	93.46	0	1	1	1
1998	24	1	0	2.4	0	0	1	0	0	0	0	0	0	1	0	0	104.88	0	2	0	0
1998	24	1	0	2.4	0	0	1	0	0	0	0	1	0	1	1	0	93.46	0	2	0	0
1998	24	1	0	2.4	0	0	0	0	0	0	0	0	0	1	0	0	93.46	0	1	1	0
1998	24	1	0	2.4	1	0	0	0	0	0	0	0	0	1	0	1	104.88	0	3	0	1
1998	24	1	0	2.4	0	0	0	0	0	0	0	0	0	1	0	1	119.12	0	1	1	1
1998	24	1	0	2.4	1	0	0	0	0	0	0	0	0	1	0	0	104.88	0	3	0	1
1998	24	1	0	2.4	0	0	1	0	0	0	0	0	0	1	0	0	76.37	0	1	1	1
1998	24	1	0	2.4	0	0	1	0	0	1	0	0	0	1	0	0	104.88	0	2	0	0
1998	24	1	0	2.4	1	0	1	0	0	1	0	0	0	1	0	1	104.88	0	2	0	1
1998	24	1	0	2.4	0	0	1	0	0	1	0	0	0	1	0	0	104.88	0	3	0	1
1998	24	1	0	2.4	1	0	1	0	0	1	0	0	0	1	0	1	93.46	0	3	0	1
1998	24	1	0	2.4	1	0	1	0	0	1	0	0	0	1	0	1	125.03	0	3	0	1
1998	24	1	0	2.4	1	0	1	0	0	1	0	0	0	1	0	0	93.46	0	1	1	1
1998	24	1	0	2.4	0	0	1	0	0	1	0	0	0	1	0	1	119.12	0	2	0	0
1998	24	1	0	2.4	1	0	0	0	0	1	0	0	0	1	0	1	104.88	0	1	1	0
1998	24	1	0	2.4	1	0	0	0	0	1	0	0	0	1	0	1	104.88	0	2	0	1
1998	24	1	0	2.4	1	0	0	0	0	1	0	0	0	1	0	1	104.88	0	3	0	0
1998	24	1	0	2.4	0	0	0	0	0	1	0	1	0	1	0	0	93.46	0	2	0	1
1998	24	1	0	2.4	0	0	0	0	0	1	0	0	0	1	0	1	119.12	0	3	0	1
1998	24	1	0	2.4	0	0	0	0	0	1	0	0	0	1	0	1	119.12	0	2	0	0
1998	24	1	0	2.4	0	0	1	0	0	1	0	0	0	1	0	1	104.88	0	1	1	0
1998	24	1	0	2.4	1	1	1	0	0	1	0	0	0	1	0	0	93.46	0	3	0	1
1998	24	1	0	2.4	0	0	0	0	0	1	0	0	0	1	0	1	119.12	1	3	0	1
1998	24	1	0	2.4	1	0	0	0	0	1	0	0	0	1	0	1	93.46	0	3	0	1
1998	24	1	0	2.4	1	0	1	0	0	1	0	0	0	1	0	1	104.88	0	2	0	0
1998	24	1	0	2.4	0	1	0	0	1	0	0	1	0	1	0	1	119.12	0	1	1	1
1998	24	1	0	2.4	0	1	0	0	1	0	0	0	0	1	0	0	84.13	0	1	1	0
1998	24	1	0	2.4	1	0	0	0	1	0	0	0	0	1	0	1	93.46	0	3	0	1
1998	24	1	0	2.4	0	0	0	0	1	0	0	0	0	1	0	1	104.88	0	3	0	1
1998	24	1	0	2.4	0	0	1	0	1	0	0	0	0	0	0	1	125.03	0	2	0	0
1998	24	1	0	2.4	0	0	0	0	1	0	0	0	0	0	0	0	93.46	0	2	0	0
1998	24	1	0	2.4	1	0	0	0	1	1	0	0	0	1	0	0	93.46	0	2	0	0
1998	24	1	0	2.4	0	0	1	0	1	1	0	0	0	1	0	0	119.12	0	2	0	0
1998	24	1	0	2.4	1	0	1	0	1	1	0	1	0	1	0	1	125.03	0	1	1	1
2001	24	1	0	2.4	1	1	1	0	0	.	0	0	0	1	0	0	93.46	0	2	0	0
2001	24	1	0	2.4	1	1	1	0	0	.	0	0	0	1	0	0	84.13	0	3	0	0
2001	24	1	0	2.4	1	0	0	0	0	.	0	0	0	1	1	0	84.13	0	2	0	0
2001	24	1	0	2.4	1	0	0	0	0	.	0	1	0	0	0	0	93.46	0	2	0	1
2001	24	1	0	2.4	1	0	1	0	0	0	0	0	0	1	0	0	93.46	0	3	0	1
2001	24	1	0	2.4	0	1	1	0	0	0	0	1	0	1	0	0	93.46	0	2	0	0
2001	24	1	0	2.4	1	0	1	0	0	0	0	0	0	1	0	1	119.12	0	2	0	0
2001	24	1	0	2.4	1	0	1	0	0	0	0	1	0	1	0	1	69.83	0	3	0	1
2001	24	1	0	2.4	1	0	1	0	0	0	0	1	0	1	0	1	84.13	0	3	0	0
2001	24	1	0	2.4	1	0	1	0	0	0	0	0	0	1	0	1	84.13	0	3	0	1
2001	24	1	0	2.4	1	0	1	0	0	0	0	0	0	1	0	1	93.46	0	3	0	1
2001	24	1	0	2.4	1	0	0	0	0	0	0	0	0	1	1	1	104.88	0	3	0	0
2001	24	1	0	2.4	1	0	0	0	0	0	0	0	0	1	0	1	93.46	0	3	0	1
2001	24	1	0	2.4	0	0	0	0	0	0	0	0	0	1	0	1	93.46	0	2	0	0
2001	24	1	0	2.4	1	0	0	0	0	0	0	0	0	0	0	1	93.46	0	2	0	0
2001	24	1	0	2.4	0	0	1	0	0	0	0	1	0	1	0	1	84.13	0	3	0	1
2001	24	1	0	2.4	0	1	0	0	0	0	0	0	0	1	0	0	104.88	0	3	0	0
2001	24	1	0	2.4	0	0	1	0	0	0	0	1	1	1	1	1	84.13	0	2	0	0
2001	24	1	0	2.4	0	0	0	0	0	0	0	0	1	1	0	1	119.12	0	3	0	0
2001	24	1	0	2.4	0	1	0	0	0	0	0	0	0	0	0	0	84.13	0	2	0	0
2001	24	1	0	2.4	0	0	0	0	0	0	0	0	0	1	0	1	104.88	0	3	0	1
2001	24	1	0	2.4	1	0	0	0	0	0	0	0	0	0	0	1	93.46	0	3	0	1
2001	24	1	0	2.4	1	0	1	0	0	1	0	0	0	1	0	1	93.46	0	2	0	0
2001	24	1	0	2.4	1	1	1	0	0	1	0	0	0	1	0	1	119.12	0	3	0	1
2001	24	1	0	2.4	1	0	1	0	0	1	0	0	0	1	0	1	104.88	0	2	0	0
2001	24	1	0	2.4	1	1	1	0	0	1	0	1	0	0	0	1	104.88	0	2	0	1
2001	24	1	0	2.4	0	0	1	0	0	1	0	0	0	1	0	1	119.12	0	2	0	0
2001	24	1	0	2.4	1	0	0	0	0	1	0	0	0	1	0	0	93.46	0	1	1	0
2001	24	1	0	2.4	1	0	0	0	0	1	0	0	0	1	0	1	93.46	0	3	0	0
2001	24	1	0	2.4	1	0	1	0	1	0	0	0	0	1	0	1	104.88	0	2	0	0
2001	24	1	0	2.4	0	0	1	0	1	0	0	0	0	1	0	1	93.46	0	3	0	1
2001	24	1	0	2.4	1	0	0	0	1	0	0	0	0	0	0	1	84.13	0	2	0	0
2001	24	1	0	2.4	1	0	1	0	1	0	0	0	0	1	0	1	76.37	0	2	0	0
2001	24	1	0	2.4	0	1	0	0	1	0	0	0	0	1	0	1	93.46	0	3	0	0
2001	24	1	0	2.4	0	1	1	0	1	1	0	0	0	1	0	1	125.03	0	2	0	0
2001	24	1	0	2.4	1	1	0	0	1	1	0	0	0	1	0	0	93.46	0	2	0	0
2001	24	1	0	2.4	1	0	0	0	1	1	0	0	0	1	0	1	84.13	0	2	0	0
2001	24	1	0	2.4	0	1	1	0	1	1	0	0	0	1	0	1	119.12	0	2	0	1
2001	24	1	0	2.4	0	0	1	0	1	1	0	1	0	1	0	1	93.46	0	3	0	1
2001	24	1	0	2.4	1	0	1	0	1	1	0	0	0	1	0	0	93.46	0	3	0	1
2001	24	1	0	2.4	1	0	1	1	1	1	0	0	0	1	0	1	125.03	0	3	0	1
2005	24	1	0	2.4	1	1	1	0	0	0	0	0	0	1	0	0	93.46	0	3	0	1
2005	24	1	0	2.4	1	0	1	0	0	0	0	1	1	1	0	1	104.88	0	2	0	0
2005	24	1	0	2.4	1	0	1	0	0	0	0	0	0	1	0	1	93.46	0	2	0	0
2005	24	1	0	2.4	1	0	1	0	0	0	0	0	1	1	0	1	104.88	0	2	0	1
2005	24	1	0	2.4	1	1	1	0	0	0	0	0	1	1	0	1	93.46	0	2	0	0
2005	24	1	0	2.4	1	0	0	0	0	0	0	0	0	1	0	1	93.46	0	2	0	0
2005	24	1	0	2.4	1	0	0	0	0	0	0	0	0	1	0	1	76.37	0	3	0	1
2005	24	1	0	2.4	1	0	0	0	0	0	0	0	0	1	0	0	104.88	0	3	0	1
2005	24	1	0	2.4	0	0	0	0	0	0	0	1	1	1	0	1	104.88	0	3	0	0
2005	24	1	0	2.4	1	1	0	0	0	0	0	0	0	1	0	1	104.88	0	3	0	1
2005	24	1	0	2.4	0	0	0	0	0	0	0	0	0	1	0	0	93.46	0	3	0	0
2005	24	1	0	2.4	1	1	0	0	0	0	0	0	0	1	0	0	104.88	0	2	0	1
2005	24	1	0	2.4	1	1	0	0	0	0	0	0	0	1	0	1	104.88	0	2	0	1
2005	24	1	0	2.4	1	0	1	0	0	1	0	0	0	1	0	1	104.88	0	2	0	0
2005	24	1	0	2.4	1	0	1	0	0	1	0	0	1	1	0	0	104.88	0	1	1	0
2005	24	1	0	2.4	1	0	1	0	0	1	0	0	0	0	0	1	104.88	0	2	0	0
2005	24	1	0	2.4	0	0	0	0	0	1	0	1	0	0	0	1	104.88	1	2	0	0
2005	24	1	0	2.4	1	0	1	.	1	0	.	0	0	1	0	1	104.88	0	3	0	1
2005	24	1	0	2.4	1	0	1	0	1	0	0	0	0	1	0	1	84.13	0	2	0	1
2005	24	1	0	2.4	1	0	1	0	1	0	0	1	1	1	0	1	104.88	0	3	0	1
2005	24	1	0	2.4	1	1	0	0	1	0	0	0	0	1	0	1	84.13	0	2	0	1
2005	24	1	0	2.4	0	0	0	0	1	0	0	0	0	1	0	1	84.13	0	2	0	0
2005	24	1	0	2.4	1	0	0	0	1	0	0	0	0	1	0	1	93.46	0	2	0	0
2005	24	1	0	2.4	1	1	0	0	1	1	0	0	1	1	0	1	93.46	0	2	0	0
2005	24	1	0	2.4	0	0	1	0	1	1	0	0	0	1	0	0	119.12	0	2	0	1
2005	24	1	0	2.4	1	0	1	0	1	1	0	0	0	1	0	1	93.46	0	2	0	1
2005	24	1	0	2.4	1	0	1	0	1	1	0	0	1	1	0	1	93.46	0	3	0	1
2005	24	1	0	2.4	1	1	0	0	1	1	0	0	0	1	0	1	84.13	0	3	0	0
2007	24	1	0	2.4	0	0	1	0	0	0	0	0	0	1	0	0	90.47	0	2	0	0
2007	24	1	0	2.4	1	0	0	0	0	0	0	0	0	1	0	1	95.56	0	3	0	1
2007	24	1	0	2.4	1	0	1	0	0	1	0	0	0	1	0	1	85.86	0	3	0	1
2007	24	1	0	2.4	.	0	0	.	1	0	.	0	0	1	0	1	97.74	0	2	0	0
2007	24	1	0	2.4	1	0	1	0	1	0	0	0	0	1	0	0	95.56	0	2	0	0
2007	24	1	0	2.4	0	0	1	0	1	0	0	0	0	1	0	1	98.87	0	2	0	1
2007	24	1	0	2.4	1	0	1	0	1	0	0	0	0	1	0	0	93.46	0	3	0	1
2007	24	1	0	2.4	0	0	0	0	1	0	0	0	0	1	0	1	93.46	0	2	0	0
2007	24	1	0	2.4	1	1	0	0	1	0	0	0	1	1	0	1	91.45	0	3	0	1
2007	24	1	0	2.4	1	0	0	0	1	0	0	1	1	1	0	0	90.47	0	2	0	0
2007	24	1	0	2.4	1	0	1	0	1	1	0	0	0	1	0	0	92.45	0	2	0	0
2007	24	1	0	2.4	1	0	1	1	1	0	0	0	0	1	0	1	121.37	0	1	1	0
1998	25	0	0	2.5	1	0	1	0	0	0	0	0	0	1	0	1	120.81	0	1	1	0
1998	25	0	0	2.5	0	0	1	0	0	0	0	0	0	1	0	0	120.81	0	3	0	0
1998	25	0	0	2.5	0	0	1	0	0	0	0	0	0	0	0	1	120.81	0	1	1	0
1998	25	0	0	2.5	0	0	1	0	0	0	0	1	0	1	0	0	120.81	0	2	0	0
1998	25	0	0	2.5	0	0	1	0	0	0	0	0	0	1	0	1	127.09	0	1	1	0
1998	25	0	0	2.5	1	0	1	0	0	0	0	0	0	1	0	1	102.8	0	3	0	1
1998	25	0	0	2.5	1	1	1	0	0	0	0	1	0	1	1	1	120.81	0	1	1	1
1998	25	0	0	2.5	1	0	1	0	0	0	0	0	0	1	0	1	89.15	0	1	1	1
1998	25	0	0	2.5	1	0	1	0	0	0	0	1	0	1	0	0	102.8	0	1	1	0
1998	25	0	0	2.5	1	1	1	0	0	0	0	0	0	1	0	1	89.15	0	2	0	1
1998	25	0	0	2.5	1	0	1	0	0	0	0	0	0	1	0	1	102.8	0	1	1	1
1998	25	0	0	2.5	1	0	1	0	0	0	0	0	0	1	0	1	78.49	0	1	1	0
1998	25	0	0	2.5	0	0	1	0	0	0	0	0	0	1	0	1	120.81	0	1	1	1
1998	25	0	0	2.5	1	0	1	0	0	0	0	0	0	1	0	1	89.15	0	1	1	1
1998	25	0	0	2.5	1	1	1	0	0	0	0	0	0	1	0	1	120.81	0	1	1	0
1998	25	0	0	2.5	1	0	1	0	0	0	0	0	0	1	0	1	120.81	0	3	0	1
1998	25	0	0	2.5	0	0	1	0	0	0	0	0	0	1	0	1	78.49	0	2	0	0
1998	25	0	0	2.5	1	0	0	0	0	0	0	0	0	1	0	1	89.15	0	3	0	1
1998	25	0	0	2.5	0	0	0	0	0	0	0	0	0	0	0	1	102.8	0	1	1	0
1998	25	0	0	2.5	0	0	0	0	0	0	0	1	0	1	0	1	102.8	0	1	1	1
1998	25	0	0	2.5	1	1	0	0	0	0	0	0	0	1	0	1	120.81	0	3	0	1
1998	25	0	0	2.5	0	0	0	0	0	0	0	0	0	1	0	1	102.8	0	2	0	0
1998	25	0	0	2.5	0	0	0	0	0	0	0	0	0	1	0	1	120.81	0	3	0	1
1998	25	0	0	2.5	1	0	0	0	0	0	0	0	0	1	0	1	120.81	0	3	0	0
1998	25	0	0	2.5	0	0	0	0	0	0	0	0	0	1	0	1	102.8	0	2	0	0
1998	25	0	0	2.5	0	0	0	0	0	0	0	0	1	1	0	1	102.8	0	3	0	1
1998	25	0	0	2.5	1	0	0	0	0	0	0	0	0	1	0	1	120.81	0	2	0	0
1998	25	0	0	2.5	1	0	0	0	0	0	0	0	0	1	0	1	102.8	0	2	0	0
1998	25	0	0	2.5	0	0	0	0	0	0	0	0	0	1	0	1	120.81	0	3	0	1
1998	25	0	0	2.5	1	0	0	0	0	0	0	0	1	1	0	1	89.15	0	1	1	1
1998	25	0	0	2.5	0	0	0	0	0	0	0	0	1	1	0	1	127.09	0	1	1	1
1998	25	0	0	2.5	0	0	0	0	0	0	0	0	0	1	0	1	102.8	0	2	0	0
1998	25	0	0	2.5	0	0	0	0	0	0	0	0	0	1	0	1	89.15	0	1	1	1
1998	25	0	0	2.5	1	1	0	0	0	0	0	0	0	1	0	0	89.15	0	3	0	1
1998	25	0	0	2.5	0	0	0	0	0	0	0	0	0	1	0	1	78.49	0	3	0	1
1998	25	0	0	2.5	0	0	0	0	0	0	0	0	0	0	0	1	89.15	0	2	0	0
1998	25	0	0	2.5	1	0	0	0	0	0	0	0	0	1	0	1	102.8	0	1	1	0
1998	25	0	0	2.5	1	0	0	0	0	0	0	0	1	1	0	1	102.8	0	3	0	1
1998	25	0	0	2.5	0	0	0	0	0	0	0	0	0	1	0	0	89.15	0	3	0	1
1998	25	0	0	2.5	1	1	1	0	0	0	0	1	0	1	0	1	89.15	0	2	0	0
1998	25	0	0	2.5	0	0	1	0	0	0	0	0	0	1	0	1	120.81	0	1	1	1
1998	25	0	0	2.5	0	0	1	0	0	0	0	0	0	1	0	1	102.8	0	1	1	0
1998	25	0	0	2.5	0	0	1	0	0	0	0	0	0	1	0	1	127.09	0	1	1	1
1998	25	0	0	2.5	1	0	1	0	0	0	0	0	0	1	0	1	102.8	0	1	1	0
1998	25	0	0	2.5	0	0	1	0	0	0	0	0	0	1	0	1	102.8	0	2	0	1
1998	25	0	0	2.5	0	0	1	0	0	0	0	0	0	1	0	0	102.8	0	3	0	1
1998	25	0	0	2.5	1	1	1	0	0	0	0	0	0	1	0	1	120.81	0	1	1	0
1998	25	0	0	2.5	1	1	1	0	0	0	0	1	0	1	0	0	102.8	0	1	1	0
1998	25	0	0	2.5	0	1	1	0	0	0	0	1	0	1	0	0	89.15	0	1	1	0
1998	25	0	0	2.5	0	0	1	0	0	0	0	0	0	1	0	0	120.81	0	3	0	1
1998	25	0	0	2.5	0	0	1	0	0	0	0	0	0	1	0	0	102.8	0	3	0	1
1998	25	0	0	2.5	0	0	1	0	0	0	0	0	0	1	0	1	102.8	0	1	1	0
1998	25	0	0	2.5	1	1	0	0	0	0	0	0	0	1	0	1	120.81	0	2	0	0
1998	25	0	0	2.5	1	0	0	0	0	0	0	0	0	1	0	0	89.15	0	1	1	1
1998	25	0	0	2.5	0	0	0	0	0	0	0	0	0	1	0	1	120.81	0	2	0	0
1998	25	0	0	2.5	0	0	0	0	0	0	0	1	0	1	0	1	102.8	0	3	0	0
1998	25	0	0	2.5	1	0	0	0	0	0	0	0	1	1	0	1	89.15	0	1	1	1
1998	25	0	0	2.5	0	0	0	0	0	0	0	0	0	1	0	1	89.15	0	2	0	0
1998	25	0	0	2.5	0	0	0	0	0	0	0	0	0	0	0	1	89.15	0	1	1	0
1998	25	0	0	2.5	1	0	0	0	0	0	0	0	0	1	0	1	102.8	0	3	0	1
1998	25	0	0	2.5	0	0	0	0	0	0	0	0	0	1	0	1	120.81	0	1	1	1
1998	25	0	0	2.5	0	0	0	0	0	0	0	1	0	1	0	1	120.81	0	2	0	0
1998	25	0	0	2.5	1	0	0	0	0	0	0	1	0	1	0	1	120.81	0	2	0	0
1998	25	0	0	2.5	0	0	0	0	0	0	0	0	0	1	0	1	102.8	0	1	1	1
1998	25	0	0	2.5	1	1	0	0	0	0	0	0	1	1	1	0	89.15	0	3	0	0
1998	25	0	0	2.5	0	0	0	0	0	0	0	0	0	1	0	1	120.81	0	1	1	1
1998	25	0	0	2.5	0	0	0	0	0	0	0	0	0	1	0	0	102.8	0	3	0	1
1998	25	0	0	2.5	1	0	0	0	0	0	0	0	0	0	0	1	102.8	0	1	1	0
1998	25	0	0	2.5	1	0	1	0	0	1	0	0	0	1	0	1	102.8	0	2	0	1
1998	25	0	0	2.5	0	0	0	0	0	1	0	0	0	1	0	1	120.81	0	1	1	1
1998	25	0	0	2.5	0	0	0	0	0	1	0	0	1	1	1	1	89.15	0	2	0	1
1998	25	0	0	2.5	1	0	1	0	0	1	0	0	0	1	0	1	89.15	0	1	1	0
1998	25	0	0	2.5	1	0	1	1	0	0	0	0	0	1	0	1	102.8	0	2	0	0
1998	25	0	0	2.5	1	0	1	1	0	0	0	0	0	1	0	0	89.15	0	1	1	0
1998	25	0	0	2.5	1	0	1	1	0	1	0	1	0	1	0	0	89.15	0	3	0	1
1998	25	0	0	2.5	0	0	1	0	1	0	0	0	0	1	0	1	127.09	0	3	0	1
1998	25	0	0	2.5	0	0	1	0	1	0	0	0	1	1	0	1	89.15	0	1	1	1
1998	25	0	0	2.5	0	0	1	0	1	0	0	0	0	1	0	0	102.8	0	3	0	1
1998	25	0	0	2.5	0	0	0	0	1	0	0	0	0	1	0	0	120.81	0	2	0	0
1998	25	0	0	2.5	0	0	0	0	1	0	0	0	0	1	0	1	120.81	0	3	0	1
1998	25	0	0	2.5	0	0	0	0	1	0	0	0	0	1	0	1	102.8	0	1	1	1
1998	25	0	0	2.5	0	0	0	0	1	0	0	0	0	1	0	0	102.8	0	3	0	1
1998	25	0	0	2.5	0	0	0	0	1	0	0	1	0	1	0	1	102.8	0	3	0	1
1998	25	0	0	2.5	0	0	0	0	1	0	0	1	1	1	0	1	120.81	0	1	1	0
1998	25	0	0	2.5	0	0	0	0	1	0	0	0	0	1	0	1	89.15	1	3	0	1
1998	25	0	0	2.5	0	1	0	0	1	0	0	0	1	1	0	0	89.15	0	3	0	1
1998	25	0	0	2.5	0	0	0	0	1	1	0	0	0	1	0	0	120.81	0	1	1	1
1998	25	0	0	2.5	0	0	0	0	1	1	0	0	0	1	0	0	102.8	0	2	0	1
2001	25	0	0	2.5	1	0	0	0	0	.	0	0	0	1	0	1	78.49	0	2	0	0
2001	25	0	0	2.5	1	0	0	0	0	.	0	0	0	1	0	1	102.8	0	2	0	0
2001	25	0	0	2.5	0	0	1	0	0	.	0	0	0	1	0	1	89.15	0	3	0	1
2001	25	0	0	2.5	1	1	1	0	0	.	0	0	0	1	0	1	102.8	0	1	1	0
2001	25	0	0	2.5	1	0	1	0	0	.	0	0	0	1	0	1	102.8	0	1	1	0
2001	25	0	0	2.5	1	1	0	0	0	.	0	0	0	1	0	1	102.8	0	3	0	1
2001	25	0	0	2.5	0	0	0	0	0	.	0	0	0	1	0	1	120.81	0	2	0	0
2001	25	0	0	2.5	1	0	1	0	0	0	0	0	1	1	0	0	120.81	0	3	0	1
2001	25	0	0	2.5	1	0	1	0	0	0	0	0	0	0	0	1	102.8	0	2	0	0
2001	25	0	0	2.5	1	0	1	0	0	0	0	0	0	1	0	1	89.15	0	2	0	0
2001	25	0	0	2.5	1	1	1	0	0	0	0	0	0	1	0	1	89.15	0	2	0	0
2001	25	0	0	2.5	1	0	1	0	0	0	0	0	1	1	0	1	89.15	0	2	0	0
2001	25	0	0	2.5	1	.	1	0	0	0	0	1	0	1	0	1	89.15	0	2	0	1
2001	25	0	0	2.5	1	0	1	0	0	0	0	1	1	1	0	1	120.81	0	3	0	1
2001	25	0	0	2.5	1	1	1	0	0	0	0	0	0	1	0	1	78.49	0	2	0	1
2001	25	0	0	2.5	1	0	1	0	0	0	0	0	0	1	0	1	78.49	0	2	0	0
2001	25	0	0	2.5	1	0	1	0	0	0	0	0	0	1	0	1	102.8	0	3	0	1
2001	25	0	0	2.5	0	1	1	0	0	0	0	0	0	1	0	1	102.8	0	3	0	1
2001	25	0	0	2.5	0	0	1	0	0	0	0	0	0	1	0	1	89.15	0	2	0	1
2001	25	0	0	2.5	1	1	1	0	0	0	0	0	0	1	0	1	89.15	0	2	0	0
2001	25	0	0	2.5	1	0	1	0	0	0	0	0	0	1	0	0	102.8	0	3	0	1
2001	25	0	0	2.5	1	0	1	0	0	0	0	1	0	1	0	1	120.81	0	3	0	1
2001	25	0	0	2.5	1	0	1	0	0	0	0	0	0	1	0	1	102.8	0	2	0	0
2001	25	0	0	2.5	1	0	0	0	0	0	0	0	0	1	0	1	89.15	0	1	1	0
2001	25	0	0	2.5	1	0	0	0	0	0	0	0	0	0	0	1	102.8	0	2	0	0
2001	25	0	0	2.5	1	1	0	0	0	0	0	1	1	1	1	1	78.49	1	2	0	0
2001	25	0	0	2.5	1	0	0	0	0	0	0	0	0	0	0	1	89.15	0	3	0	0
2001	25	0	0	2.5	1	0	0	0	0	0	0	0	0	1	0	1	102.8	0	2	0	1
2001	25	0	0	2.5	0	0	0	0	0	0	0	0	0	1	0	1	102.8	0	3	0	1
2001	25	0	0	2.5	0	0	0	0	0	0	0	1	0	1	0	1	120.81	0	2	0	0
2001	25	0	0	2.5	0	1	0	0	0	0	0	0	0	1	0	1	89.15	0	2	0	0
2001	25	0	0	2.5	1	0	0	0	0	0	0	0	0	1	0	1	102.8	0	3	0	1
2001	25	0	0	2.5	1	0	0	0	0	0	0	0	0	1	0	1	78.49	0	2	0	1
2001	25	0	0	2.5	0	1	1	0	0	0	0	0	0	0	0	1	78.49	0	2	0	0
2001	25	0	0	2.5	1	1	1	0	0	0	0	0	0	1	0	1	78.49	0	3	0	1
2001	25	0	0	2.5	0	.	1	0	0	0	0	0	0	1	0	1	120.81	0	2	0	0
2001	25	0	0	2.5	1	0	1	0	0	0	0	1	0	1	0	1	102.8	0	3	0	1
2001	25	0	0	2.5	0	0	1	0	0	0	0	0	0	1	0	0	89.15	0	2	0	0
2001	25	0	0	2.5	0	0	1	0	0	0	0	0	0	1	0	1	78.49	0	3	0	1
2001	25	0	0	2.5	1	0	1	0	0	0	0	0	0	1	0	1	89.15	0	2	0	1
2001	25	0	0	2.5	1	0	1	0	0	0	0	0	1	1	0	1	102.8	0	2	0	0
2001	25	0	0	2.5	0	0	1	0	0	0	0	1	0	0	0	1	89.15	0	1	1	0
2001	25	0	0	2.5	1	.	0	0	0	0	0	1	1	1	0	0	102.8	0	2	0	1
2001	25	0	0	2.5	1	1	0	0	0	0	0	0	0	1	0	0	89.15	0	3	0	1
2001	25	0	0	2.5	1	0	0	0	0	0	0	0	0	1	0	1	89.15	0	2	0	0
2001	25	0	0	2.5	0	0	0	0	0	0	0	0	0	1	0	1	102.8	0	2	0	0
2001	25	0	0	2.5	1	0	0	0	0	0	0	0	0	1	0	1	102.8	0	1	1	0
2001	25	0	0	2.5	0	0	0	0	0	0	0	1	1	1	0	1	102.8	0	3	0	0
2001	25	0	0	2.5	1	0	0	0	0	0	0	0	0	1	0	1	89.15	0	2	0	0
2001	25	0	0	2.5	1	1	0	0	0	0	0	0	0	1	0	1	89.15	0	3	0	1
2001	25	0	0	2.5	0	0	0	0	0	0	1	1	1	1	0	1	78.49	0	3	0	1
2001	25	0	0	2.5	1	0	0	0	0	0	0	0	1	1	0	1	102.8	0	1	1	0
2001	25	0	0	2.5	0	0	0	1	0	0	0	0	0	1	0	1	102.8	0	3	0	0
2001	25	0	0	2.5	0	0	1	0	1	.	0	0	0	0	0	1	89.15	0	2	0	0
2001	25	0	0	2.5	0	0	0	0	1	0	0	0	1	1	0	1	78.49	0	3	0	0
2001	25	0	0	2.5	1	1	0	0	1	0	0	0	0	1	0	1	102.8	0	2	0	1
2001	25	0	0	2.5	0	0	0	0	1	0	0	0	0	1	0	1	120.81	0	3	0	1
2005	25	0	0	2.5	1	1	1	0	0	0	0	0	1	1	0	1	89.15	0	2	0	0
2005	25	0	0	2.5	0	0	1	0	0	0	0	0	0	1	0	0	78.49	0	2	0	0
2005	25	0	0	2.5	1	0	1	0	0	0	0	0	0	1	0	1	89.15	0	2	0	0
2005	25	0	0	2.5	1	1	1	0	0	0	0	0	1	1	0	0	102.8	0	2	0	0
2005	25	0	0	2.5	1	0	1	0	0	0	0	0	0	1	0	1	102.8	0	2	0	0
2005	25	0	0	2.5	1	1	1	0	0	0	0	0	0	1	0	0	89.15	0	3	0	1
2005	25	0	0	2.5	1	0	1	0	0	0	0	0	0	1	0	1	89.15	0	2	0	0
2005	25	0	0	2.5	1	0	1	0	0	0	0	0	0	1	0	0	78.49	0	2	0	0
2005	25	0	0	2.5	1	0	1	0	0	0	0	0	1	1	0	0	78.49	0	2	0	0
2005	25	0	0	2.5	1	0	0	0	0	0	0	1	0	1	0	1	78.49	0	2	0	0
2005	25	0	0	2.5	1	0	0	0	0	0	0	0	0	1	0	1	102.8	0	1	1	1
2005	25	0	0	2.5	0	1	0	0	0	0	0	1	0	0	0	1	89.15	0	1	1	0
2005	25	0	0	2.5	0	0	0	0	0	0	0	1	0	1	0	1	78.49	0	3	0	1
2005	25	0	0	2.5	0	0	0	0	0	0	0	1	0	0	0	1	102.8	0	3	0	1
2005	25	0	0	2.5	1	0	0	0	0	0	0	0	0	1	0	0	102.8	0	3	0	0
2005	25	0	0	2.5	1	1	0	0	0	0	0	0	0	1	0	0	102.8	0	3	0	0
2005	25	0	0	2.5	1	0	0	0	0	0	0	0	0	1	0	1	89.15	0	2	0	0
2005	25	0	0	2.5	0	1	0	0	0	0	0	0	0	1	0	1	120.81	0	2	0	1
2005	25	0	0	2.5	0	0	0	0	0	0	0	0	0	1	0	1	102.8	0	2	0	1
2005	25	0	0	2.5	0	0	0	0	0	0	0	0	0	1	0	1	89.15	0	2	0	1
2005	25	0	0	2.5	0	0	0	0	0	0	0	0	0	1	0	0	89.15	0	3	0	0
2005	25	0	0	2.5	1	0	0	0	0	0	0	0	0	1	0	1	78.49	0	2	0	0
2005	25	0	0	2.5	0	0	0	0	0	0	0	0	0	1	0	1	78.49	0	2	0	0
2005	25	0	0	2.5	1	0	0	0	0	0	0	1	0	1	0	1	102.8	0	2	0	0
2005	25	0	0	2.5	1	1	0	0	0	0	0	0	1	1	0	1	102.8	0	2	0	0
2005	25	0	0	2.5	0	0	0	0	0	0	0	0	0	1	0	0	120.81	0	2	0	0
2005	25	0	0	2.5	1	0	1	0	0	1	0	0	0	1	0	1	89.15	0	2	0	0
2005	25	0	0	2.5	1	1	0	1	0	0	0	0	0	1	0	1	78.49	0	2	0	0
2005	25	0	0	2.5	1	1	1	0	1	0	0	0	1	1	0	1	78.49	0	1	1	0
2005	25	0	0	2.5	0	0	1	0	1	0	0	0	0	1	0	0	78.49	0	3	0	1
2005	25	0	0	2.5	0	0	1	0	1	0	0	0	1	1	0	1	120.81	0	3	0	1
2005	25	0	0	2.5	1	1	0	0	1	0	0	0	1	1	0	1	102.8	0	2	0	0
2005	25	0	0	2.5	1	1	0	0	1	0	0	0	1	1	0	1	89.15	0	2	0	0
2007	25	0	0	2.5	1	1	1	.	0	0	0	0	0	0	0	1	.	0	2	0	0
2007	25	0	0	2.5	1	1	0	0	0	0	0	0	.	1	0	0	107.66	0	2	0	0
2007	25	0	0	2.5	0	0	0	0	0	0	0	0	1	1	0	1	85.69	0	3	0	0
2007	25	0	0	2.5	1	.	0	0	0	0	0	0	0	1	0	1	111.14	0	2	0	1
2007	25	0	0	2.5	1	0	0	0	0	0	0	0	0	1	0	0	107.66	0	2	0	1
2007	25	0	0	2.5	1	1	0	0	0	0	0	0	0	1	0	0	130.78	0	3	0	1
2007	25	0	0	2.5	0	0	0	0	0	0	0	0	0	1	0	1	95.53	0	2	0	0
2007	25	0	0	2.5	1	1	1	0	0	0	0	0	1	1	0	1	101.26	0	3	0	0
2007	25	0	0	2.5	1	0	0	0	0	0	0	0	1	1	1	1	99.77	0	2	0	0
2007	25	0	0	2.5	0	0	0	0	0	0	0	0	0	0	0	0	96.91	0	2	0	0
2007	25	0	0	2.5	1	0	0	0	1	0	0	0	1	1	0	0	104.37	0	3	0	1
2007	25	0	0	2.5	1	0	0	0	1	0	0	0	0	1	0	1	92.88	0	2	0	0
1998	25	1	0	2.5	1	0	1	0	0	0	0	0	0	1	0	0	104.14	0	2	0	1
1998	25	1	0	2.5	1	1	1	0	0	0	0	0	0	0	0	0	118.29	0	1	1	1
1998	25	1	0	2.5	0	0	1	0	0	0	0	0	0	1	0	1	124.16	0	3	0	1
1998	25	1	0	2.5	1	1	1	0	0	0	0	0	0	1	0	1	131.16	0	1	1	1
1998	25	1	0	2.5	0	0	1	0	0	0	0	0	0	0	0	1	92.81	0	2	0	0
1998	25	1	0	2.5	1	0	1	0	0	0	0	0	0	1	0	1	118.29	0	1	1	0
1998	25	1	0	2.5	0	0	1	0	0	0	0	0	0	1	1	1	92.81	0	3	0	1
1998	25	1	0	2.5	1	1	1	0	0	0	0	0	0	1	0	1	92.81	0	1	1	1
1998	25	1	0	2.5	0	0	1	0	0	0	0	0	0	1	0	1	92.81	0	1	1	1
1998	25	1	0	2.5	1	0	1	0	0	0	0	0	0	1	0	1	92.81	0	2	0	1
1998	25	1	0	2.5	1	0	1	0	0	0	0	0	0	1	0	1	124.16	0	3	0	1
1998	25	1	0	2.5	0	0	0	0	0	0	0	0	0	1	0	0	104.14	0	3	0	1
1998	25	1	0	2.5	1	0	0	0	0	0	0	0	0	0	0	0	124.16	0	3	0	1
1998	25	1	0	2.5	1	0	0	0	0	0	0	0	0	1	0	1	92.81	0	3	0	1
1998	25	1	0	2.5	1	0	0	0	0	0	0	0	0	0	0	1	83.54	0	3	0	1
1998	25	1	0	2.5	0	0	0	0	0	0	0	0	0	1	0	1	104.14	0	3	0	1
1998	25	1	0	2.5	0	0	0	0	0	0	0	0	0	1	0	1	104.14	0	1	1	1
1998	25	1	0	2.5	0	0	1	0	0	0	0	1	0	1	0	0	104.14	0	3	0	1
1998	25	1	0	2.5	0	0	0	0	0	0	0	0	0	1	0	0	118.29	0	1	1	1
1998	25	1	0	2.5	0	0	0	0	0	0	0	0	1	1	0	1	118.29	0	2	0	1
1998	25	1	0	2.5	0	0	0	0	0	0	0	0	0	1	0	0	118.29	0	3	0	0
1998	25	1	0	2.5	1	0	1	0	0	0	0	0	0	1	0	1	92.81	0	1	1	0
1998	25	1	0	2.5	1	0	1	0	0	0	0	0	0	1	0	1	104.14	0	3	0	0
1998	25	1	0	2.5	1	0	1	0	0	0	0	0	0	1	0	1	75.84	0	3	0	1
1998	25	1	0	2.5	0	1	1	0	0	0	0	0	0	1	0	0	104.14	0	1	1	1
1998	25	1	0	2.5	1	1	1	0	0	0	0	0	0	1	1	1	92.81	0	2	0	1
1998	25	1	0	2.5	1	0	1	0	0	0	0	0	0	1	0	1	118.29	0	3	0	1
1998	25	1	0	2.5	1	0	1	0	0	0	0	0	0	1	0	1	118.29	0	1	1	0
1998	25	1	0	2.5	1	0	0	0	0	0	0	0	0	1	0	0	104.14	0	3	0	1
1998	25	1	0	2.5	1	0	0	0	0	0	0	0	0	1	0	0	104.14	0	3	0	1
1998	25	1	0	2.5	1	0	0	0	0	0	0	0	0	1	0	0	104.14	0	3	0	0
1998	25	1	0	2.5	0	1	1	0	0	0	0	0	0	1	1	1	92.81	0	3	0	1
1998	25	1	0	2.5	1	0	1	0	0	1	0	0	0	1	0	0	92.81	0	3	0	1
1998	25	1	0	2.5	0	0	1	0	0	1	0	0	0	1	0	1	92.81	0	3	0	0
1998	25	1	0	2.5	1	0	1	0	0	1	0	0	0	1	0	1	75.84	0	1	1	0
1998	25	1	0	2.5	1	0	0	0	0	1	0	0	0	1	0	1	92.81	0	3	0	1
1998	25	1	0	2.5	1	0	0	0	0	1	0	1	1	1	1	1	104.14	0	3	0	1
1998	25	1	0	2.5	0	0	0	0	0	1	0	0	0	1	0	0	83.54	0	3	0	1
1998	25	1	0	2.5	1	0	1	0	0	1	0	0	0	1	0	1	118.29	0	2	0	1
1998	25	1	0	2.5	1	0	0	0	0	1	0	0	0	1	0	0	92.81	0	2	0	0
1998	25	1	0	2.5	1	1	0	0	0	1	0	0	0	1	0	1	83.54	0	1	1	1
1998	25	1	0	2.5	0	0	0	1	0	0	0	1	0	1	0	1	104.14	0	3	0	1
1998	25	1	0	2.5	1	0	1	1	0	0	0	1	0	1	0	0	104.14	0	2	0	0
1998	25	1	0	2.5	0	0	0	1	0	1	0	1	0	1	1	0	118.29	0	3	0	1
1998	25	1	0	2.5	0	0	1	0	1	0	0	0	0	1	0	0	118.29	0	3	0	1
1998	25	1	0	2.5	0	0	1	0	1	0	0	0	0	1	0	0	104.14	0	1	1	1
1998	25	1	0	2.5	1	0	1	0	1	0	0	0	0	1	0	1	118.29	0	1	1	0
1998	25	1	0	2.5	1	0	0	0	1	0	0	0	0	1	0	1	118.29	0	2	0	1
1998	25	1	0	2.5	0	0	1	0	1	0	0	0	0	0	0	1	118.29	0	2	0	0
1998	25	1	0	2.5	1	0	0	0	1	0	0	1	0	1	0	1	104.14	0	3	0	1
1998	25	1	0	2.5	1	0	0	0	1	1	0	0	0	0	0	0	92.81	0	2	0	0
1998	25	1	0	2.5	0	0	0	0	1	1	0	0	0	1	0	0	92.81	0	3	0	0
1998	25	1	0	2.5	1	0	0	0	1	1	0	0	0	1	0	0	118.29	0	2	0	1
1998	25	1	0	2.5	0	0	1	0	1	1	0	0	0	1	0	0	118.29	0	1	1	0
1998	25	1	0	2.5	0	0	1	0	1	1	0	1	0	1	0	1	104.14	0	3	0	1
1998	25	1	0	2.5	0	1	1	0	1	1	0	0	0	1	0	0	92.81	0	1	1	0
1998	25	1	0	2.5	1	0	1	0	1	1	0	0	0	1	0	0	104.14	0	2	0	1
1998	25	1	0	2.5	0	0	0	0	1	1	0	0	0	0	0	1	118.29	0	1	1	1
1998	25	1	0	2.5	1	0	0	0	1	1	0	0	0	1	0	0	92.81	0	2	0	0
1998	25	1	0	2.5	1	0	0	0	1	1	0	0	0	1	0	1	104.14	0	2	0	1
1998	25	1	0	2.5	0	1	0	0	1	1	0	0	0	1	0	1	104.14	0	3	0	1
1998	25	1	0	2.5	1	0	1	1	1	0	0	1	0	1	0	1	92.81	0	1	1	0
1998	25	1	0	2.5	1	0	1	1	1	0	0	1	0	1	0	0	104.14	0	1	1	0
1998	25	1	0	2.5	0	0	0	1	1	0	0	0	0	0	0	0	104.14	0	3	0	1
2001	25	1	0	2.5	1	.	1	.	0	.	0	0	0	1	0	1	.	0	2	0	0
2001	25	1	0	2.5	0	0	1	.	0	1	.	0	0	1	0	1	92.81	0	2	0	0
2001	25	1	0	2.5	1	0	1	0	0	.	0	1	0	1	0	1	104.14	0	2	0	0
2001	25	1	0	2.5	1	1	0	0	0	.	0	0	1	1	1	1	83.54	0	3	0	0
2001	25	1	0	2.5	0	0	1	0	0	.	0	0	0	1	0	0	83.54	0	3	0	0
2001	25	1	0	2.5	1	0	1	0	0	0	0	0	0	1	0	1	83.54	0	3	0	1
2001	25	1	0	2.5	1	0	1	0	0	0	0	0	0	1	0	1	92.81	0	2	0	0
2001	25	1	0	2.5	0	0	1	0	0	0	0	0	0	1	1	1	83.54	0	2	0	0
2001	25	1	0	2.5	1	0	1	0	0	0	0	0	0	1	0	1	104.14	0	3	0	1
2001	25	1	0	2.5	0	0	1	0	0	0	0	0	0	1	0	1	92.81	0	2	0	0
2001	25	1	0	2.5	1	0	1	0	0	0	0	0	0	1	0	1	83.54	0	2	0	1
2001	25	1	0	2.5	1	0	1	0	0	0	0	0	0	0	0	1	104.14	0	3	0	0
2001	25	1	0	2.5	1	0	1	0	0	0	0	0	0	0	0	1	92.81	0	2	0	0
2001	25	1	0	2.5	1	0	1	0	0	0	0	0	0	1	0	0	92.81	0	2	0	0
2001	25	1	0	2.5	1	0	0	0	0	0	0	0	0	1	0	0	75.84	0	3	0	1
2001	25	1	0	2.5	1	1	0	0	0	0	0	0	1	1	0	1	92.81	0	2	0	0
2001	25	1	0	2.5	1	0	0	0	0	0	0	0	1	1	0	1	83.54	0	3	0	1
2001	25	1	0	2.5	0	0	0	0	0	0	0	0	0	1	0	1	92.81	0	2	0	1
2001	25	1	0	2.5	0	0	0	0	0	0	0	0	0	1	0	1	104.14	0	2	0	0
2001	25	1	0	2.5	1	0	0	0	0	0	0	0	0	1	0	1	83.54	0	3	0	1
2001	25	1	0	2.5	1	0	0	0	0	0	0	0	0	1	0	1	83.54	0	2	0	0
2001	25	1	0	2.5	1	0	0	0	0	0	0	0	0	1	0	1	69.34	0	3	0	1
2001	25	1	0	2.5	0	0	0	0	0	0	0	0	0	1	0	1	92.81	0	3	0	1
2001	25	1	0	2.5	0	0	0	0	0	0	0	0	0	1	0	1	92.81	0	3	0	1
2001	25	1	0	2.5	1	0	0	0	0	0	0	0	0	1	0	1	104.14	0	3	0	1
2001	25	1	0	2.5	0	0	0	0	0	0	0	0	0	0	0	1	104.14	0	3	0	1
2001	25	1	0	2.5	1	1	1	0	0	0	0	0	0	1	0	1	92.81	0	2	0	0
2001	25	1	0	2.5	1	0	1	0	0	0	0	0	0	1	0	1	118.29	0	3	0	1
2001	25	1	0	2.5	0	0	1	0	0	0	0	0	0	1	0	1	104.14	0	2	0	1
2001	25	1	0	2.5	1	0	1	0	0	0	0	1	0	1	0	1	75.84	0	3	0	1
2001	25	1	0	2.5	1	0	1	0	0	0	0	0	0	1	0	0	83.54	0	2	0	0
2001	25	1	0	2.5	0	0	1	0	0	0	0	0	0	1	0	1	92.81	0	2	0	0
2001	25	1	0	2.5	1	0	1	0	0	0	0	0	0	1	0	1	104.14	0	2	0	1
2001	25	1	0	2.5	0	0	0	0	0	0	0	1	1	1	0	1	83.54	0	2	0	0
2001	25	1	0	2.5	1	1	0	0	0	0	0	0	0	1	0	1	118.29	0	3	0	1
2001	25	1	0	2.5	1	1	0	0	0	0	0	1	0	1	0	1	75.84	0	3	0	1
2001	25	1	0	2.5	1	1	0	0	0	0	0	0	0	1	0	1	92.81	0	3	0	1
2001	25	1	0	2.5	1	0	0	0	0	0	0	0	0	1	0	1	83.54	0	2	0	0
2001	25	1	0	2.5	1	0	1	0	0	1	0	0	0	1	0	1	104.14	0	3	0	1
2001	25	1	0	2.5	0	0	0	0	1	0	0	0	0	1	0	1	124.16	0	2	0	0
2001	25	1	0	2.5	1	0	1	0	1	0	0	0	0	1	0	0	104.14	0	2	0	1
2001	25	1	0	2.5	1	0	1	0	1	0	0	0	0	1	1	0	104.14	0	3	0	0
2001	25	1	0	2.5	1	0	1	0	1	0	0	1	0	1	0	0	92.81	0	3	0	1
2001	25	1	0	2.5	0	0	0	0	1	1	0	0	1	1	1	1	92.81	0	3	0	0
2005	25	1	0	2.5	1	0	1	0	0	0	0	0	0	1	0	1	83.54	0	1	1	0
2005	25	1	0	2.5	0	0	1	0	0	0	0	0	0	1	0	0	92.81	0	2	0	0
2005	25	1	0	2.5	1	0	1	0	0	0	0	0	0	1	1	1	104.14	0	2	0	0
2005	25	1	0	2.5	1	0	0	0	0	0	0	0	0	1	0	1	104.14	0	3	0	1
2005	25	1	0	2.5	1	0	0	0	0	0	0	0	0	1	0	1	118.29	0	3	0	1
2005	25	1	0	2.5	0	1	0	0	0	0	0	1	0	1	0	1	83.54	0	2	0	0
2005	25	1	0	2.5	1	1	0	0	0	0	0	0	0	1	0	1	92.81	0	2	0	0
2005	25	1	0	2.5	1	0	0	0	0	0	0	0	0	1	0	1	104.14	1	3	0	1
2005	25	1	0	2.5	1	1	0	0	0	0	0	0	0	1	0	0	104.14	0	2	0	0
2005	25	1	0	2.5	0	0	0	0	0	0	0	0	0	1	0	1	92.81	0	3	0	1
2005	25	1	0	2.5	1	0	0	0	0	0	0	1	1	1	0	1	104.14	0	2	0	0
2005	25	1	0	2.5	1	0	1	0	0	0	0	0	1	1	0	1	104.14	0	3	0	0
2005	25	1	0	2.5	1	1	1	0	0	0	0	0	1	1	0	1	104.14	0	2	0	1
2005	25	1	0	2.5	1	0	1	0	0	0	0	0	0	1	1	1	75.84	0	1	1	1
2005	25	1	0	2.5	1	0	1	0	0	0	0	0	0	1	0	1	92.81	0	3	0	0
2005	25	1	0	2.5	1	1	1	0	0	0	0	0	1	1	0	0	104.14	0	2	0	0
2005	25	1	0	2.5	0	0	0	0	0	0	0	0	0	0	0	0	104.14	0	3	0	0
2005	25	1	0	2.5	1	1	0	0	0	1	0	0	0	1	0	0	104.14	0	3	0	1
2005	25	1	0	2.5	1	0	0	0	0	1	0	0	0	1	0	1	104.14	0	3	0	1
2005	25	1	0	2.5	1	0	0	0	1	0	0	0	0	1	0	0	104.14	0	3	0	1
2005	25	1	0	2.5	0	0	1	0	1	0	0	0	0	1	0	1	104.14	0	2	0	0
2005	25	1	0	2.5	1	0	1	0	1	0	0	1	0	1	0	0	92.81	0	3	0	1
2005	25	1	0	2.5	0	0	1	0	1	1	0	1	1	1	0	1	92.81	0	3	0	1
2007	25	1	0	2.5	1	0	1	0	0	0	0	0	0	1	0	0	83.54	0	2	0	0
2007	25	1	0	2.5	1	0	1	0	0	0	0	0	1	1	0	1	89.84	1	3	0	0
2007	25	1	0	2.5	1	0	1	0	0	0	0	0	0	1	0	1	94.89	0	2	0	0
2007	25	1	0	2.5	1	0	0	0	0	0	0	0	1	1	0	1	88.89	0	2	0	0
2007	25	1	0	2.5	1	.	1	0	0	0	0	0	0	1	0	1	93.84	1	3	0	1
2007	25	1	0	2.5	1	0	1	0	0	0	0	0	.	1	0	1	92.81	0	3	0	0
2007	25	1	0	2.5	1	0	1	0	0	0	0	0	0	1	0	1	102.9	0	2	0	0
2007	25	1	0	2.5	1	1	0	0	0	0	0	0	1	1	0	0	100.49	0	2	0	0
2007	25	1	0	2.5	1	0	0	0	0	0	0	0	0	1	0	0	77.27	0	2	0	1
2007	25	1	0	2.5	1	1	0	0	0	0	0	0	0	1	0	1	99.32	0	3	0	1
2007	25	1	0	2.5	1	0	1	0	1	0	0	0	0	1	0	1	94.89	0	2	0	0
2007	25	1	0	2.5	1	1	1	0	1	0	0	0	0	1	0	0	86.14	0	3	0	1
2007	25	1	0	2.5	1	.	1	0	1	1	.	0	0	1	0	1	93.84	0	3	0	1
2007	25	1	0	2.5	1	0	1	0	1	1	0	0	0	1	0	0	84.39	0	2	0	0
2007	25	1	0	2.5	1	0	0	0	1	1	0	0	0	1	0	0	75.14	0	2	0	0
1998	26	0	0	2.6	1	1	0	.	0	0	.	1	0	1	0	1	88.53	0	2	0	0
1998	26	0	0	2.6	0	0	1	0	0	0	0	0	0	1	0	1	119.96	0	3	0	1
1998	26	0	0	2.6	1	0	1	0	0	0	0	1	0	1	0	1	102.08	0	3	0	1
1998	26	0	0	2.6	1	0	1	0	0	0	0	0	0	1	0	1	102.08	0	2	0	1
1998	26	0	0	2.6	1	1	1	0	0	0	0	0	0	1	0	1	88.53	0	2	0	1
1998	26	0	0	2.6	1	0	1	0	0	0	0	0	0	1	0	1	102.08	0	1	1	0
1998	26	0	0	2.6	1	0	1	0	0	0	0	0	0	0	0	1	119.96	0	3	0	0
1998	26	0	0	2.6	1	0	1	0	0	0	0	0	1	1	0	0	119.96	0	3	0	1
1998	26	0	0	2.6	1	0	1	0	0	0	0	1	0	1	0	1	126.2	0	1	1	1
1998	26	0	0	2.6	1	1	1	0	0	0	0	0	1	1	0	1	102.08	0	1	1	1
1998	26	0	0	2.6	0	0	1	0	0	0	0	0	0	0	0	0	102.08	0	2	0	0
1998	26	0	0	2.6	1	0	1	0	0	0	0	1	1	1	1	1	119.96	0	1	1	0
1998	26	0	0	2.6	1	0	1	0	0	0	0	0	0	1	0	0	119.96	0	3	0	0
1998	26	0	0	2.6	0	0	1	0	0	0	0	0	0	1	0	0	88.53	0	1	1	0
1998	26	0	0	2.6	1	0	1	0	0	0	0	0	1	1	0	1	119.96	0	2	0	1
1998	26	0	0	2.6	0	0	1	0	0	0	0	0	0	0	0	1	77.94	0	2	0	0
1998	26	0	0	2.6	1	0	0	0	0	0	0	0	0	1	0	1	119.96	0	3	0	1
1998	26	0	0	2.6	0	0	0	0	0	0	0	0	0	0	0	1	102.08	0	1	1	0
1998	26	0	0	2.6	0	0	0	0	0	0	0	0	0	1	0	1	126.2	0	3	0	1
1998	26	0	0	2.6	0	0	0	0	0	0	0	0	0	1	0	1	102.08	0	2	0	0
1998	26	0	0	2.6	1	0	0	0	0	0	0	0	0	1	0	1	88.53	0	1	1	0
1998	26	0	0	2.6	0	0	0	0	0	0	0	0	0	1	0	0	102.08	0	2	0	0
1998	26	0	0	2.6	1	0	0	0	0	0	0	0	0	1	0	1	102.08	0	2	0	0
1998	26	0	0	2.6	0	0	0	0	0	0	0	0	0	0	0	1	119.96	0	1	1	1
1998	26	0	0	2.6	0	0	0	0	0	0	0	0	0	1	0	1	119.96	0	2	0	0
1998	26	0	0	2.6	1	0	0	0	0	0	0	0	0	1	0	0	102.08	0	2	0	0
1998	26	0	0	2.6	1	0	0	0	0	0	0	0	0	1	0	1	119.96	0	3	0	1
1998	26	0	0	2.6	0	0	0	0	0	0	0	0	0	1	0	1	88.53	0	2	0	1
1998	26	0	0	2.6	0	0	0	0	0	0	0	0	0	0	0	1	88.53	0	2	0	1
1998	26	0	0	2.6	1	1	0	0	0	0	0	0	0	0	0	1	119.96	0	2	0	0
1998	26	0	0	2.6	1	0	0	0	0	0	0	0	0	1	0	1	102.08	0	2	0	1
1998	26	0	0	2.6	0	0	0	0	0	0	0	0	0	1	0	1	119.96	0	3	0	1
1998	26	0	0	2.6	0	0	0	0	0	0	0	0	0	1	0	0	119.96	0	1	1	1
1998	26	0	0	2.6	0	0	0	0	0	0	0	0	0	1	0	1	119.96	0	3	0	1
1998	26	0	0	2.6	0	0	0	0	0	0	0	0	0	1	0	1	88.53	0	3	0	1
1998	26	0	0	2.6	0	0	0	0	0	0	0	0	0	1	0	1	102.08	0	3	0	1
1998	26	0	0	2.6	1	0	0	0	0	0	0	0	0	1	0	1	88.53	0	3	0	0
1998	26	0	0	2.6	1	1	0	0	0	0	0	1	1	1	0	1	88.53	0	3	0	1
1998	26	0	0	2.6	0	0	1	0	0	0	0	0	0	1	0	0	102.08	0	1	1	0
1998	26	0	0	2.6	0	0	0	0	0	0	0	0	0	1	0	1	102.08	0	3	0	1
1998	26	0	0	2.6	0	0	0	0	0	0	0	0	0	1	0	0	102.08	0	1	1	0
1998	26	0	0	2.6	0	0	1	0	0	0	0	0	0	1	0	0	102.08	0	1	1	1
1998	26	0	0	2.6	0	0	1	0	0	0	0	0	0	1	0	0	102.08	0	1	1	0
1998	26	0	0	2.6	0	1	1	0	0	0	0	1	0	1	0	0	119.96	0	2	0	0
1998	26	0	0	2.6	0	0	1	0	0	0	0	1	0	1	0	1	102.08	0	3	0	1
1998	26	0	0	2.6	1	1	1	0	0	0	0	0	0	0	0	1	88.53	1	1	1	0
1998	26	0	0	2.6	0	0	1	0	0	0	0	0	0	0	0	1	102.08	0	2	0	1
1998	26	0	0	2.6	1	0	1	0	0	0	0	0	0	1	0	1	102.08	0	1	1	0
1998	26	0	0	2.6	0	0	1	0	0	0	0	0	0	1	0	0	102.08	0	3	0	1
1998	26	0	0	2.6	0	0	1	0	0	0	0	0	0	1	0	1	102.08	0	3	0	1
1998	26	0	0	2.6	0	0	1	0	0	0	0	0	1	1	0	0	102.08	0	3	0	1
1998	26	0	0	2.6	1	0	1	0	0	0	0	0	0	1	0	1	126.2	0	1	1	0
1998	26	0	0	2.6	1	0	1	0	0	0	0	0	0	0	0	1	102.08	0	2	0	1
1998	26	0	0	2.6	0	0	0	0	0	0	0	0	0	1	0	1	102.08	0	3	0	1
1998	26	0	0	2.6	0	0	0	0	0	0	0	0	0	1	0	1	102.08	0	3	0	0
1998	26	0	0	2.6	1	0	0	0	0	0	0	1	1	1	0	1	102.08	0	2	0	0
1998	26	0	0	2.6	1	0	0	0	0	0	0	0	0	1	0	0	102.08	0	1	1	1
1998	26	0	0	2.6	1	1	0	0	0	0	0	0	0	1	0	0	102.08	0	2	0	0
1998	26	0	0	2.6	1	0	0	0	0	0	0	1	0	1	0	1	119.96	0	3	0	1
1998	26	0	0	2.6	0	0	0	0	0	0	0	0	0	1	0	1	119.96	0	1	1	0
1998	26	0	0	2.6	0	0	0	0	0	0	0	1	0	1	0	1	119.96	0	1	1	1
1998	26	0	0	2.6	0	0	0	0	0	0	0	0	1	1	0	1	102.08	0	3	0	1
1998	26	0	0	2.6	0	0	0	0	0	0	0	0	0	1	0	1	102.08	0	3	0	0
1998	26	0	0	2.6	0	0	0	0	0	0	0	0	0	1	0	1	119.96	0	3	0	1
1998	26	0	0	2.6	0	0	0	0	0	0	0	1	0	1	0	1	126.2	0	3	0	0
1998	26	0	0	2.6	0	0	0	0	0	0	0	0	0	1	0	1	119.96	0	2	0	0
1998	26	0	0	2.6	1	0	1	0	0	1	0	0	0	1	0	1	102.08	0	1	1	0
1998	26	0	0	2.6	1	0	0	0	0	1	0	0	0	1	0	1	102.08	0	1	1	0
1998	26	0	0	2.6	0	0	0	0	0	1	0	1	0	1	0	1	102.08	0	3	0	1
1998	26	0	0	2.6	0	0	1	0	0	1	0	1	1	1	1	0	102.08	0	1	1	0
1998	26	0	0	2.6	0	0	0	0	0	1	0	0	0	1	0	1	102.08	0	3	0	1
1998	26	0	0	2.6	0	0	0	1	0	0	.	0	0	1	0	0	119.96	0	3	0	1
1998	26	0	0	2.6	0	0	1	0	1	0	0	0	0	1	0	1	126.2	0	2	0	0
1998	26	0	0	2.6	0	0	1	0	1	0	0	0	0	1	0	0	102.08	0	3	0	1
1998	26	0	0	2.6	0	0	1	0	1	0	0	0	0	1	0	1	119.96	0	3	0	0
1998	26	0	0	2.6	1	0	0	0	1	0	0	0	0	1	0	1	102.08	0	2	0	0
1998	26	0	0	2.6	1	0	1	0	1	0	0	0	1	1	0	1	126.2	0	2	0	0
1998	26	0	0	2.6	0	0	1	0	1	0	0	0	0	1	0	1	102.08	0	2	0	0
1998	26	0	0	2.6	0	0	0	0	1	0	0	0	0	0	0	1	102.08	0	2	0	0
1998	26	0	0	2.6	0	0	0	0	1	0	0	0	0	1	0	1	102.08	1	3	0	0
1998	26	0	0	2.6	0	0	0	0	1	0	0	0	0	1	0	1	88.53	0	3	0	1
1998	26	0	0	2.6	0	0	0	0	1	0	0	0	0	1	0	1	88.53	0	3	0	1
1998	26	0	0	2.6	0	0	0	0	1	0	0	1	0	1	0	1	102.08	0	1	1	0
1998	26	0	0	2.6	0	0	0	0	1	0	0	0	0	1	0	1	102.08	0	1	1	0
1998	26	0	0	2.6	0	0	0	0	1	0	0	0	0	1	0	1	102.08	0	2	0	0
1998	26	0	0	2.6	0	0	1	0	1	1	0	0	0	1	0	1	102.08	0	3	0	0
1998	26	0	0	2.6	0	0	0	0	1	1	0	0	0	1	1	0	88.53	0	1	1	1
1998	26	0	0	2.6	1	0	1	0	1	1	1	0	0	1	0	1	102.08	0	3	0	1
1998	26	0	0	2.6	0	0	1	0	1	1	0	0	0	1	0	1	88.53	0	1	1	1
1998	26	0	0	2.6	0	0	0	0	1	1	0	0	0	0	0	1	119.96	0	1	1	1
2001	26	0	0	2.6	1	1	1	0	.	0	0	0	0	1	0	1	77.94	0	2	0	1
2001	26	0	0	2.6	0	0	0	0	0	.	0	1	1	1	0	1	88.53	0	3	0	0
2001	26	0	0	2.6	1	0	1	0	0	.	0	0	1	1	0	1	102.08	0	2	0	0
2001	26	0	0	2.6	0	1	1	0	0	.	0	0	1	1	0	0	88.53	0	3	0	1
2001	26	0	0	2.6	0	0	0	0	0	.	0	1	0	0	0	0	88.53	0	3	0	0
2001	26	0	0	2.6	1	1	0	0	0	.	0	1	0	1	0	1	88.53	0	2	0	1
2001	26	0	0	2.6	1	0	1	0	0	0	0	0	0	1	0	1	88.53	0	3	0	1
2001	26	0	0	2.6	1	0	1	0	0	0	0	0	0	0	0	1	102.08	0	2	0	0
2001	26	0	0	2.6	1	0	1	0	0	0	0	0	0	1	0	1	102.08	0	2	0	0
2001	26	0	0	2.6	0	0	1	0	0	0	0	0	0	1	0	1	119.96	0	2	0	1
2001	26	0	0	2.6	1	0	1	0	0	0	0	0	0	1	0	1	119.96	0	2	0	0
2001	26	0	0	2.6	1	0	1	0	0	0	0	0	0	0	0	1	102.08	0	2	0	0
2001	26	0	0	2.6	1	0	1	0	0	0	0	0	0	1	0	1	88.53	0	3	0	0
2001	26	0	0	2.6	0	0	0	0	0	0	0	0	0	1	0	0	69.46	0	1	1	0
2001	26	0	0	2.6	0	0	0	0	0	0	0	0	0	1	0	1	102.08	0	1	1	0
2001	26	0	0	2.6	0	0	0	0	0	0	0	1	0	1	0	1	88.53	0	3	0	0
2001	26	0	0	2.6	1	0	0	0	0	0	0	0	0	1	0	1	88.53	0	2	0	1
2001	26	0	0	2.6	1	0	0	0	0	0	0	0	0	1	0	1	102.08	0	2	0	0
2001	26	0	0	2.6	1	1	0	0	0	0	0	0	1	1	0	1	88.53	0	2	0	0
2001	26	0	0	2.6	0	0	0	0	0	0	0	1	0	1	0	1	102.08	0	1	1	0
2001	26	0	0	2.6	0	0	0	0	0	0	0	0	0	1	0	1	88.53	0	2	0	1
2001	26	0	0	2.6	1	0	0	0	0	0	0	0	1	1	1	0	102.08	0	3	0	0
2001	26	0	0	2.6	1	0	1	0	0	0	0	0	0	1	0	1	102.08	0	2	0	0
2001	26	0	0	2.6	0	0	1	0	0	0	0	0	0	1	0	1	102.08	0	2	0	0
2001	26	0	0	2.6	1	1	1	0	0	0	0	1	0	1	0	1	102.08	0	3	0	1
2001	26	0	0	2.6	0	0	1	0	0	0	0	0	0	1	0	1	88.53	0	2	0	0
2001	26	0	0	2.6	1	0	1	0	0	0	0	0	0	1	0	1	102.08	0	3	0	1
2001	26	0	0	2.6	1	0	1	0	0	0	0	1	0	1	0	0	88.53	0	3	0	1
2001	26	0	0	2.6	0	0	1	0	0	0	0	1	0	1	0	1	88.53	0	3	0	1
2001	26	0	0	2.6	0	0	1	0	0	0	0	0	0	1	0	0	77.94	0	3	0	1
2001	26	0	0	2.6	1	0	0	0	0	0	0	1	1	1	1	1	119.96	0	2	0	0
2001	26	0	0	2.6	0	0	0	0	0	0	0	0	0	1	0	1	102.08	0	2	0	1
2001	26	0	0	2.6	0	0	0	0	0	0	0	0	0	1	0	1	102.08	0	3	0	0
2001	26	0	0	2.6	1	1	0	0	0	0	0	0	0	1	0	1	102.08	0	3	0	1
2001	26	0	0	2.6	1	0	0	0	0	0	0	0	0	1	0	1	102.08	0	3	0	1
2001	26	0	0	2.6	1	0	0	0	0	0	0	1	0	1	0	1	88.53	0	2	0	0
2001	26	0	0	2.6	1	0	0	0	0	0	0	1	0	1	0	1	102.08	0	1	1	1
2001	26	0	0	2.6	0	0	0	0	0	0	0	0	0	1	0	1	102.08	0	1	1	1
2001	26	0	0	2.6	1	0	0	0	0	0	0	0	0	1	0	1	119.96	0	1	1	1
2001	26	0	0	2.6	0	0	0	0	0	0	0	0	0	1	0	1	88.53	0	3	0	0
2001	26	0	0	2.6	0	0	1	0	0	1	0	0	0	1	0	1	88.53	1	2	0	0
2001	26	0	0	2.6	0	0	1	0	0	1	0	0	0	1	0	1	102.08	0	2	0	0
2001	26	0	0	2.6	1	0	0	0	0	1	0	1	0	1	0	1	119.96	0	2	0	0
2001	26	0	0	2.6	1	0	1	0	1	0	0	0	0	1	0	1	119.96	0	3	0	1
2001	26	0	0	2.6	0	0	0	0	1	0	0	0	1	1	0	0	88.53	0	1	1	0
2001	26	0	0	2.6	1	0	1	0	1	0	0	0	0	1	0	1	102.08	0	2	0	0
2001	26	0	0	2.6	0	0	1	0	1	0	0	0	0	1	0	1	102.08	0	2	0	0
2001	26	0	0	2.6	0	0	0	0	1	0	0	0	0	1	0	1	119.96	0	3	0	1
2001	26	0	0	2.6	1	0	0	0	1	0	0	1	1	1	0	1	88.53	0	2	0	0
2001	26	0	0	2.6	0	0	0	0	1	0	0	0	0	1	0	1	77.94	0	2	0	1
2001	26	0	0	2.6	1	0	0	0	1	1	0	1	0	1	0	1	102.08	0	3	0	0
2001	26	0	0	2.6	1	0	0	0	1	1	0	0	0	1	0	1	88.53	0	3	0	1
2001	26	0	0	2.6	1	0	0	0	1	1	0	1	0	1	0	0	119.96	0	2	0	1
2001	26	0	0	2.6	0	0	0	1	1	1	0	0	1	1	0	1	88.53	0	3	0	0
2005	26	0	0	2.6	1	0	1	.	0	0	0	0	0	1	0	0	.	0	3	0	1
2005	26	0	0	2.6	1	1	1	0	0	0	0	0	0	1	0	1	77.94	0	3	0	1
2005	26	0	0	2.6	1	0	1	0	0	0	0	0	1	1	1	1	88.53	0	3	0	1
2005	26	0	0	2.6	1	0	1	0	0	0	0	0	0	1	0	1	88.53	0	2	0	0
2005	26	0	0	2.6	1	0	1	0	0	0	0	0	0	1	0	0	88.53	0	3	0	1
2005	26	0	0	2.6	1	1	1	0	0	0	0	0	1	1	0	1	102.08	0	2	0	0
2005	26	0	0	2.6	0	0	1	0	0	0	0	0	1	1	0	1	77.94	0	2	0	0
2005	26	0	0	2.6	1	1	1	0	0	0	0	0	0	1	0	1	88.53	0	3	0	1
2005	26	0	0	2.6	1	1	0	0	0	0	0	0	0	1	0	1	102.08	0	2	0	0
2005	26	0	0	2.6	0	0	0	0	0	0	0	1	0	1	0	1	88.53	0	2	0	0
2005	26	0	0	2.6	1	0	0	0	0	0	0	0	0	0	0	1	77.94	0	2	0	0
2005	26	0	0	2.6	1	1	1	0	0	0	0	0	0	1	0	1	119.96	0	2	0	1
2005	26	0	0	2.6	1	1	1	0	0	0	0	0	0	1	0	1	77.94	1	1	1	0
2005	26	0	0	2.6	1	1	1	0	0	0	0	0	0	1	0	0	88.53	0	3	0	1
2005	26	0	0	2.6	1	0	1	0	0	0	0	0	0	1	0	1	119.96	0	2	0	0
2005	26	0	0	2.6	1	0	1	0	0	0	0	1	0	1	0	1	77.94	0	2	0	0
2005	26	0	0	2.6	1	0	0	0	0	0	0	0	0	1	0	1	88.53	0	3	0	1
2005	26	0	0	2.6	1	1	0	0	0	0	0	0	1	1	0	0	77.94	0	3	0	1
2005	26	0	0	2.6	0	0	1	0	1	0	0	0	1	1	0	1	77.94	0	2	0	0
2005	26	0	0	2.6	0	0	1	0	1	0	0	0	0	1	0	1	102.08	0	3	0	1
2005	26	0	0	2.6	1	1	0	0	1	0	0	0	0	1	0	0	77.94	0	2	0	0
2005	26	0	0	2.6	1	1	1	0	1	0	0	0	0	0	0	1	77.94	0	2	0	1
2005	26	0	0	2.6	0	0	1	0	1	0	0	0	0	1	0	1	69.46	0	2	0	0
2005	26	0	0	2.6	1	0	0	0	1	0	0	0	0	1	0	1	88.53	0	3	0	1
2005	26	0	0	2.6	0	0	0	0	1	0	0	0	0	1	0	1	77.94	0	3	0	0
2005	26	0	0	2.6	0	0	0	0	1	0	0	0	0	1	0	1	102.08	0	3	0	1
2007	26	0	0	2.6	.	.	0	.	0	0	.	0	1	1	0	1	129.87	0	3	0	1
2007	26	0	0	2.6	1	0	1	0	0	0	0	0	0	1	0	1	90.97	0	2	0	0
2007	26	0	0	2.6	1	1	0	0	0	0	0	0	0	1	0	1	105.25	0	3	0	0
2007	26	0	0	2.6	1	0	0	0	0	0	0	0	0	1	0	1	88.53	0	2	0	0
2007	26	0	0	2.6	1	0	0	0	0	0	0	0	.	.	0	0	102.08	0	2	0	0
2007	26	0	0	2.6	1	0	1	0	0	0	0	1	1	1	1	1	112.17	0	2	0	1
2007	26	0	0	2.6	1	1	1	0	0	0	0	1	0	1	0	1	99.08	0	2	0	0
2007	26	0	0	2.6	1	1	1	0	0	0	0	0	0	1	0	0	96.23	0	2	0	0
2007	26	0	0	2.6	1	0	1	0	0	0	0	0	0	1	0	0	92.23	0	2	0	0
2007	26	0	0	2.6	0	.	0	0	0	0	0	0	0	1	0	0	86.21	1	2	0	0
2007	26	0	0	2.6	0	0	0	0	0	0	0	0	0	0	0	1	120.53	1	2	0	0
2007	26	0	0	2.6	1	0	0	0	0	0	0	0	0	1	0	1	92.23	0	2	0	0
2007	26	0	0	2.6	1	0	0	0	0	0	0	0	1	1	0	0	93.53	0	3	0	0
2007	26	0	0	2.6	1	0	0	0	0	0	0	0	0	1	0	1	71.02	0	3	0	1
2007	26	0	0	2.6	0	0	1	0	1	1	0	0	0	1	0	1	92.23	0	3	0	0
2007	26	0	0	2.6	1	0	0	0	1	1	0	0	0	1	0	0	94.86	0	2	0	1
1998	26	1	0	2.6	1	0	1	0	0	0	0	0	0	1	0	1	117.46	0	1	1	0
1998	26	1	0	2.6	1	0	1	0	0	0	0	0	0	1	0	1	117.46	0	3	0	1
1998	26	1	0	2.6	1	0	1	0	0	0	0	0	0	1	0	0	130.24	0	1	1	1
1998	26	1	0	2.6	0	0	1	0	0	0	0	0	0	0	1	1	92.16	0	1	1	1
1998	26	1	0	2.6	1	0	1	0	0	0	0	0	0	1	0	1	123.29	0	1	1	0
1998	26	1	0	2.6	1	0	1	0	0	0	0	0	0	1	0	1	103.41	0	3	0	0
1998	26	1	0	2.6	0	0	1	0	0	0	0	0	0	1	0	1	92.16	0	2	0	1
1998	26	1	0	2.6	0	0	1	0	0	0	0	0	0	1	0	1	123.29	0	2	0	1
1998	26	1	0	2.6	0	0	1	0	0	0	0	0	0	1	1	0	117.46	0	3	0	1
1998	26	1	0	2.6	1	0	1	0	0	0	0	0	0	1	0	1	92.16	0	2	0	0
1998	26	1	0	2.6	0	0	1	0	0	0	0	0	0	1	0	1	103.41	0	1	1	1
1998	26	1	0	2.6	1	0	1	0	0	0	0	0	0	0	0	1	103.41	0	3	0	1
1998	26	1	0	2.6	1	0	1	0	0	0	0	0	0	1	0	1	103.41	0	3	0	1
1998	26	1	0	2.6	1	0	1	0	0	0	0	0	0	1	0	1	103.41	0	2	0	0
1998	26	1	0	2.6	1	0	1	0	0	0	0	0	0	1	0	0	92.16	0	2	0	1
1998	26	1	0	2.6	1	1	1	0	0	0	0	0	0	1	1	1	82.96	0	1	1	0
1998	26	1	0	2.6	1	0	1	0	0	0	0	0	1	1	0	1	92.16	0	3	0	1
1998	26	1	0	2.6	0	0	1	0	0	0	0	0	0	0	0	0	117.46	0	2	0	0
1998	26	1	0	2.6	1	0	1	0	0	0	0	0	0	1	1	0	103.41	0	2	0	0
1998	26	1	0	2.6	1	0	1	0	0	0	0	0	0	1	0	1	123.29	0	1	1	0
1998	26	1	0	2.6	0	0	0	0	0	0	0	0	0	1	0	1	123.29	0	1	1	0
1998	26	1	0	2.6	0	0	0	0	0	0	0	0	0	0	0	1	117.46	0	3	0	1
1998	26	1	0	2.6	1	0	0	0	0	0	0	1	0	0	1	1	103.41	0	3	0	1
1998	26	1	0	2.6	0	0	0	0	0	0	0	1	0	1	0	1	117.46	0	1	1	1
1998	26	1	0	2.6	0	0	0	0	0	0	0	0	0	0	0	1	92.16	0	3	0	1
1998	26	1	0	2.6	1	0	0	0	0	0	0	0	0	1	0	1	117.46	0	3	0	0
1998	26	1	0	2.6	1	0	0	0	0	0	0	0	0	1	1	1	103.41	0	3	0	1
1998	26	1	0	2.6	0	0	0	0	0	0	0	0	0	1	0	1	103.41	0	2	0	0
1998	26	1	0	2.6	0	0	1	0	0	0	0	1	0	1	0	1	117.46	0	1	1	1
1998	26	1	0	2.6	1	0	0	0	0	0	0	0	0	1	0	1	123.29	0	1	1	1
1998	26	1	0	2.6	1	0	0	0	0	0	0	0	0	1	0	0	103.41	0	3	0	1
1998	26	1	0	2.6	0	0	0	0	0	0	0	0	0	1	0	1	92.16	0	3	0	1
1998	26	1	0	2.6	1	0	0	0	0	0	0	0	0	0	0	1	117.46	0	1	1	1
1998	26	1	0	2.6	0	0	0	0	0	0	0	0	0	1	0	1	103.41	0	2	0	1
1998	26	1	0	2.6	1	0	0	0	0	0	0	0	0	1	0	0	103.41	0	2	0	0
1998	26	1	0	2.6	1	1	1	0	0	0	0	0	1	1	1	1	130.24	0	1	1	1
1998	26	1	0	2.6	0	0	1	0	0	0	0	0	0	1	0	1	117.46	0	2	0	0
1998	26	1	0	2.6	0	0	1	0	0	0	0	0	0	1	0	1	92.16	0	2	0	1
1998	26	1	0	2.6	1	0	0	0	0	0	0	0	0	1	0	0	117.46	0	2	0	0
1998	26	1	0	2.6	1	0	0	0	0	0	0	0	0	1	0	1	117.46	0	3	0	1
1998	26	1	0	2.6	0	0	0	0	0	0	0	0	0	1	0	1	92.16	0	2	0	1
1998	26	1	0	2.6	0	0	0	0	0	0	0	0	0	1	0	0	92.16	0	2	0	0
1998	26	1	0	2.6	0	0	0	0	0	0	0	1	0	1	0	1	92.16	0	2	0	1
1998	26	1	0	2.6	1	0	0	0	0	0	0	0	0	1	0	1	103.41	0	2	0	0
1998	26	1	0	2.6	0	0	1	0	0	0	0	0	0	1	0	1	117.46	1	1	1	1
1998	26	1	0	2.6	1	0	1	0	0	0	0	1	0	1	0	1	103.41	1	1	1	1
1998	26	1	0	2.6	1	0	1	0	0	1	0	0	0	1	0	1	92.16	0	2	0	0
1998	26	1	0	2.6	0	0	1	0	0	1	0	0	0	1	0	1	117.46	0	3	0	0
1998	26	1	0	2.6	1	1	1	0	0	1	0	1	0	1	0	1	103.41	0	3	0	1
1998	26	1	0	2.6	1	0	1	0	0	1	0	0	0	1	0	1	103.41	0	2	0	0
1998	26	1	0	2.6	0	0	0	0	0	1	0	0	0	1	0	1	117.46	0	3	0	1
1998	26	1	0	2.6	1	0	0	0	0	1	0	0	0	1	0	1	103.41	0	1	1	0
1998	26	1	0	2.6	0	0	0	0	0	1	0	0	0	1	0	1	92.16	0	2	0	1
1998	26	1	0	2.6	1	0	1	0	0	1	0	0	0	1	0	1	103.41	0	1	1	0
1998	26	1	0	2.6	1	0	0	0	0	1	0	0	0	1	0	0	92.16	0	3	0	1
1998	26	1	0	2.6	0	0	1	0	0	1	0	0	0	1	0	1	117.46	0	2	0	0
1998	26	1	0	2.6	0	0	0	0	0	1	0	0	0	1	0	1	82.96	0	1	1	0
1998	26	1	0	2.6	1	0	0	0	0	1	0	0	0	1	0	1	103.41	0	3	0	1
1998	26	1	0	2.6	1	0	0	1	0	0	0	0	0	1	0	1	103.41	0	3	0	1
1998	26	1	0	2.6	0	0	0	1	0	0	0	0	0	1	0	0	92.16	0	3	0	1
1998	26	1	0	2.6	1	1	1	1	0	0	0	1	0	1	0	0	103.41	0	1	1	1
1998	26	1	0	2.6	1	0	1	1	0	1	0	0	0	1	0	1	117.46	0	1	1	1
1998	26	1	0	2.6	0	0	0	0	1	0	0	0	0	1	0	1	117.46	0	3	0	1
1998	26	1	0	2.6	1	0	0	0	1	0	0	0	0	1	0	1	92.16	0	1	1	1
1998	26	1	0	2.6	0	0	0	0	1	0	0	0	0	1	0	0	103.41	0	1	1	1
1998	26	1	0	2.6	1	0	0	0	1	0	0	0	0	1	0	1	92.16	0	2	0	0
1998	26	1	0	2.6	0	0	1	0	1	1	0	0	0	1	0	1	117.46	0	2	0	0
1998	26	1	0	2.6	0	0	1	0	1	1	0	0	0	1	0	0	130.24	0	1	1	1
1998	26	1	0	2.6	1	0	1	0	1	1	0	0	0	1	0	1	92.16	0	2	0	1
1998	26	1	0	2.6	1	0	1	0	1	1	0	0	0	1	0	1	82.96	0	3	0	1
1998	26	1	0	2.6	1	0	0	0	1	1	0	0	0	1	0	0	103.41	0	2	0	0
2001	26	1	0	2.6	1	0	1	0	0	.	0	0	0	1	0	1	92.16	0	3	0	0
2001	26	1	0	2.6	0	0	1	0	0	0	0	0	0	1	0	1	103.41	0	2	0	1
2001	26	1	0	2.6	0	0	1	0	0	0	0	0	0	1	0	1	82.96	0	3	0	1
2001	26	1	0	2.6	0	0	1	0	0	0	0	0	0	1	0	1	82.96	0	3	0	0
2001	26	1	0	2.6	1	1	1	0	0	0	0	0	1	1	0	1	103.41	0	3	0	0
2001	26	1	0	2.6	0	0	0	0	0	0	0	1	0	1	0	1	92.16	0	1	1	0
2001	26	1	0	2.6	0	0	0	0	0	0	0	0	0	0	0	1	92.16	0	3	0	0
2001	26	1	0	2.6	1	1	0	0	0	0	0	0	0	1	0	1	82.96	1	3	0	1
2001	26	1	0	2.6	1	1	0	0	0	0	0	0	0	1	0	1	92.16	0	3	0	0
2001	26	1	0	2.6	1	0	0	0	0	0	0	1	1	1	1	1	92.16	0	2	0	0
2001	26	1	0	2.6	1	0	0	0	0	0	0	0	0	1	0	1	92.16	0	1	1	0
2001	26	1	0	2.6	0	0	0	0	0	0	0	0	1	1	0	0	103.41	0	3	0	1
2001	26	1	0	2.6	1	0	0	0	0	0	0	0	1	1	0	1	103.41	0	3	0	0
2001	26	1	0	2.6	1	0	0	0	0	0	0	0	0	1	0	0	117.46	0	2	0	0
2001	26	1	0	2.6	1	0	0	0	0	0	0	1	0	1	0	1	103.41	0	3	0	1
2001	26	1	0	2.6	1	0	0	0	0	0	0	1	0	1	0	1	103.41	0	2	0	0
2001	26	1	0	2.6	0	0	1	0	0	0	0	0	0	1	0	1	103.41	0	2	0	1
2001	26	1	0	2.6	0	1	1	0	0	0	0	0	0	1	0	1	103.41	0	2	0	0
2001	26	1	0	2.6	0	0	1	0	0	0	0	0	0	1	0	1	92.16	0	2	0	0
2001	26	1	0	2.6	0	0	1	0	0	0	0	0	0	1	0	0	92.16	0	1	1	0
2001	26	1	0	2.6	1	1	0	0	0	0	0	0	0	1	0	0	82.96	0	2	0	0
2001	26	1	0	2.6	0	0	0	0	0	0	0	0	0	1	0	0	92.16	0	3	0	0
2001	26	1	0	2.6	1	0	0	0	0	0	0	0	0	1	0	0	75.3	0	3	0	1
2001	26	1	0	2.6	1	0	1	0	0	1	0	1	0	1	0	1	117.46	0	2	0	0
2001	26	1	0	2.6	0	0	0	0	0	1	0	0	0	1	0	1	82.96	0	3	0	1
2001	26	1	0	2.6	0	0	0	0	0	1	0	0	0	1	0	0	103.41	0	2	0	0
2001	26	1	0	2.6	0	0	0	0	1	.	0	0	0	1	0	0	103.41	0	3	0	1
2001	26	1	0	2.6	1	1	1	0	1	0	0	0	0	1	0	0	103.41	0	2	0	0
2001	26	1	0	2.6	0	0	0	0	1	0	0	0	0	1	0	1	92.16	0	3	0	1
2001	26	1	0	2.6	1	.	1	0	1	0	0	0	0	1	0	1	75.3	0	2	0	0
2001	26	1	0	2.6	1	0	1	0	1	0	0	0	0	1	0	0	92.16	0	2	0	0
2001	26	1	0	2.6	0	0	1	0	1	0	0	0	0	1	1	0	92.16	0	2	0	1
2001	26	1	0	2.6	1	0	0	0	1	0	0	0	0	1	0	1	82.96	0	2	0	1
2001	26	1	0	2.6	1	0	0	0	1	0	0	0	0	1	0	0	92.16	0	2	0	0
2001	26	1	0	2.6	1	0	1	0	1	1	0	0	0	1	0	1	75.3	0	2	0	0
2001	26	1	0	2.6	0	0	0	0	1	1	0	0	0	1	0	1	82.96	0	2	0	0
2001	26	1	0	2.6	1	0	0	0	1	1	0	0	0	1	0	1	103.41	0	3	0	1
2001	26	1	0	2.6	0	.	1	0	1	1	0	0	0	1	0	1	92.16	0	3	0	1
2001	26	1	0	2.6	0	0	1	0	1	1	0	0	1	1	0	1	123.29	0	2	0	1
2001	26	1	0	2.6	1	0	0	0	1	1	0	0	0	1	0	1	92.16	0	2	0	0
2005	26	1	0	2.6	1	1	1	0	0	0	0	0	0	1	0	1	103.41	0	2	0	0
2005	26	1	0	2.6	0	0	1	0	0	0	0	0	0	1	0	1	103.41	0	3	0	0
2005	26	1	0	2.6	1	0	1	0	0	0	0	0	0	1	0	1	82.96	0	2	0	0
2005	26	1	0	2.6	1	1	1	0	0	0	0	0	0	1	0	1	103.41	0	3	0	1
2005	26	1	0	2.6	1	0	1	0	0	0	0	0	0	0	0	1	103.41	0	3	0	0
2005	26	1	0	2.6	1	0	0	0	0	0	0	1	0	1	0	0	82.96	0	3	0	1
2005	26	1	0	2.6	1	0	0	0	0	0	0	0	0	1	0	0	92.16	0	3	0	1
2005	26	1	0	2.6	0	0	0	0	0	0	0	0	0	1	0	1	103.41	0	2	0	0
2005	26	1	0	2.6	0	0	0	0	0	0	0	0	0	1	0	1	103.41	0	2	0	0
2005	26	1	0	2.6	0	0	0	0	0	0	0	1	0	1	0	1	103.41	0	2	0	0
2005	26	1	0	2.6	1	.	0	0	0	0	0	0	0	1	0	1	92.16	0	3	0	1
2005	26	1	0	2.6	0	0	1	0	0	0	0	0	0	1	0	1	92.16	0	3	0	1
2005	26	1	0	2.6	0	0	0	0	0	0	0	0	0	0	0	1	103.41	0	2	0	1
2005	26	1	0	2.6	1	0	0	0	0	0	0	0	0	1	0	0	103.41	0	3	0	1
2005	26	1	0	2.6	1	0	0	0	0	0	0	0	0	1	0	0	103.41	0	3	0	1
2005	26	1	0	2.6	1	1	1	0	0	0	0	0	1	1	0	1	103.41	0	1	1	0
2005	26	1	0	2.6	1	0	0	0	0	1	0	0	0	1	0	1	82.96	0	2	0	0
2005	26	1	0	2.6	1	0	0	0	0	1	0	0	1	1	0	1	103.41	0	3	0	1
2005	26	1	0	2.6	1	0	0	0	0	1	0	0	0	1	0	0	68.85	0	2	0	0
2005	26	1	0	2.6	1	0	1	0	1	0	0	0	0	1	0	0	82.96	0	2	0	0
2005	26	1	0	2.6	0	0	1	0	1	0	0	0	0	1	0	1	103.41	0	3	0	1
2005	26	1	0	2.6	1	0	0	0	1	0	0	0	0	1	0	1	82.96	0	3	0	1
2005	26	1	0	2.6	1	1	0	0	1	0	0	0	0	1	0	1	82.96	0	2	0	0
2005	26	1	0	2.6	1	0	0	0	1	0	0	0	0	1	0	0	82.96	0	2	0	0
2005	26	1	0	2.6	1	0	0	0	1	0	0	0	0	1	0	1	103.41	0	2	0	0
2005	26	1	0	2.6	1	0	0	0	1	1	0	0	0	1	1	1	92.16	0	2	0	0
2005	26	1	0	2.6	1	0	1	0	1	1	0	0	0	1	0	1	103.41	0	3	0	0
2005	26	1	0	2.6	0	0	0	0	1	1	0	0	0	0	0	1	117.46	0	2	0	0
2007	26	1	0	2.6	1	1	0	0	0	0	0	0	0	1	0	1	102.18	0	1	1	0
2007	26	1	0	2.6	1	0	1	0	0	0	0	0	0	0	0	0	93.18	0	2	0	0
2007	26	1	0	2.6	1	1	1	0	0	0	0	0	0	1	0	1	92.16	0	2	0	1
2007	26	1	0	2.6	1	0	0	0	0	0	0	0	0	1	0	0	75.3	0	3	0	1
2007	26	1	0	2.6	1	1	0	0	0	0	0	0	0	1	0	1	76.73	0	3	0	0
2007	26	1	0	2.6	1	1	0	0	1	0	0	0	0	1	0	1	84.66	0	2	0	1
2007	26	1	0	2.6	1	1	1	0	1	1	0	0	0	1	0	0	81.31	0	2	0	0
1998	27	0	0	2.7	0	0	1	0	0	0	0	0	0	1	0	0	101.36	0	3	0	1
1998	27	0	0	2.7	0	0	1	0	0	0	0	0	0	1	0	0	101.36	0	3	0	1
1998	27	0	0	2.7	0	0	1	0	0	0	0	1	0	1	0	1	101.36	0	2	0	0
1998	27	0	0	2.7	0	0	1	0	0	0	0	1	0	1	0	1	101.36	0	3	0	0
1998	27	0	0	2.7	0	0	1	0	0	0	0	0	1	1	0	1	87.91	0	3	0	0
1998	27	0	0	2.7	0	0	1	0	0	0	0	0	0	1	0	1	87.91	0	1	1	1
1998	27	0	0	2.7	1	0	1	0	0	0	0	1	0	1	0	0	101.36	0	1	1	1
1998	27	0	0	2.7	1	0	1	0	0	0	0	0	0	1	0	1	101.36	0	1	1	1
1998	27	0	0	2.7	0	0	1	0	0	0	0	0	1	1	0	1	119.12	0	3	0	1
1998	27	0	0	2.7	1	0	1	0	0	0	0	0	0	1	0	0	101.36	0	3	0	1
1998	27	0	0	2.7	0	0	1	0	0	0	0	1	1	1	0	1	87.91	0	1	1	1
1998	27	0	0	2.7	0	0	0	0	0	0	0	1	0	1	0	1	101.36	0	1	1	1
1998	27	0	0	2.7	1	0	0	0	0	0	0	0	0	1	0	0	101.36	0	1	1	1
1998	27	0	0	2.7	0	0	0	0	0	0	0	1	0	1	0	1	87.91	0	3	0	1
1998	27	0	0	2.7	0	0	0	0	0	0	0	0	0	1	0	0	101.36	0	1	1	0
1998	27	0	0	2.7	1	0	0	0	0	0	0	1	1	1	0	1	101.36	0	1	1	0
1998	27	0	0	2.7	0	0	0	0	0	0	0	0	0	1	0	0	119.12	0	3	0	0
1998	27	0	0	2.7	1	0	0	0	0	0	0	1	0	1	0	0	119.12	0	1	1	1
1998	27	0	0	2.7	0	0	0	0	0	0	0	1	1	1	1	1	119.12	0	3	0	1
1998	27	0	0	2.7	0	1	0	0	0	0	0	0	0	1	0	1	119.12	0	3	0	0
1998	27	0	0	2.7	0	1	0	0	0	0	0	0	0	1	0	0	119.12	0	1	1	1
1998	27	0	0	2.7	0	0	0	0	0	0	0	0	0	1	0	1	119.12	0	3	0	1
1998	27	0	0	2.7	0	0	0	0	0	0	0	0	0	1	0	1	87.91	0	1	1	0
1998	27	0	0	2.7	0	0	0	0	0	0	0	0	0	1	0	1	119.12	0	3	0	1
1998	27	0	0	2.7	0	1	0	0	0	0	0	0	0	0	0	1	101.36	0	2	0	0
1998	27	0	0	2.7	1	0	0	0	0	0	0	0	0	1	0	1	87.91	0	1	1	0
1998	27	0	0	2.7	0	0	0	0	0	0	0	0	0	1	0	1	119.12	0	2	0	0
1998	27	0	0	2.7	1	1	0	0	0	0	0	0	0	1	0	1	87.91	0	1	1	1
1998	27	0	0	2.7	0	0	0	0	0	0	0	0	0	1	0	0	87.91	0	3	0	1
1998	27	0	0	2.7	0	0	0	0	0	0	0	0	0	1	0	1	119.12	0	3	0	0
1998	27	0	0	2.7	1	0	0	0	0	0	0	1	0	1	0	1	77.4	0	1	1	0
1998	27	0	0	2.7	0	0	0	0	0	0	0	0	0	1	0	0	119.12	0	3	0	1
1998	27	0	0	2.7	1	0	0	0	0	0	0	0	0	0	0	1	125.32	0	3	0	1
1998	27	0	0	2.7	0	0	0	0	0	0	0	0	0	0	0	1	119.12	0	2	0	0
1998	27	0	0	2.7	0	0	0	0	0	0	0	0	0	1	0	1	119.12	1	1	1	1
1998	27	0	0	2.7	0	0	0	0	0	0	0	0	0	0	0	1	119.12	1	2	0	1
1998	27	0	0	2.7	0	0	0	0	0	0	0	0	0	1	0	1	87.91	0	1	1	0
1998	27	0	0	2.7	0	0	0	0	0	0	0	0	0	1	0	1	101.36	0	2	0	0
1998	27	0	0	2.7	0	0	0	0	0	0	0	0	0	1	0	1	101.36	0	3	0	0
1998	27	0	0	2.7	1	0	1	0	0	0	0	0	0	1	0	1	101.36	0	1	1	0
1998	27	0	0	2.7	1	1	1	0	0	0	0	0	0	1	0	1	101.36	0	2	0	1
1998	27	0	0	2.7	1	0	1	0	0	0	0	0	0	1	0	1	119.12	0	2	0	0
1998	27	0	0	2.7	1	0	1	0	0	0	0	0	0	1	0	1	119.12	0	3	0	1
1998	27	0	0	2.7	1	0	1	0	0	0	0	0	0	1	0	1	101.36	0	1	1	1
1998	27	0	0	2.7	1	0	1	0	0	0	0	0	0	1	0	1	119.12	0	2	0	0
1998	27	0	0	2.7	1	0	1	0	0	0	0	0	0	1	0	1	101.36	0	2	0	1
1998	27	0	0	2.7	1	0	1	0	0	0	0	0	1	1	0	1	101.36	0	1	1	0
1998	27	0	0	2.7	1	0	0	0	0	0	0	0	0	1	0	1	101.36	0	1	1	0
1998	27	0	0	2.7	0	0	0	0	0	0	0	0	0	1	0	1	101.36	0	1	1	1
1998	27	0	0	2.7	0	0	0	0	0	0	0	0	0	1	0	1	119.12	0	1	1	1
1998	27	0	0	2.7	0	0	0	0	0	0	0	0	0	1	0	1	101.36	0	3	0	1
1998	27	0	0	2.7	0	0	0	0	0	0	0	1	0	1	0	1	87.91	1	1	1	0
1998	27	0	0	2.7	0	0	0	0	0	0	0	0	0	0	0	1	101.36	0	2	0	0
1998	27	0	0	2.7	0	0	0	0	0	0	0	0	0	0	0	0	119.12	0	1	1	1
1998	27	0	0	2.7	1	0	0	0	0	0	0	0	0	1	0	1	101.36	0	2	0	0
1998	27	0	0	2.7	0	0	0	0	0	0	0	0	0	1	0	1	125.32	0	3	0	1
1998	27	0	0	2.7	1	0	0	0	0	0	0	0	0	1	0	1	119.12	0	2	0	0
1998	27	0	0	2.7	0	0	0	0	0	0	0	0	0	1	0	1	87.91	0	2	0	0
1998	27	0	0	2.7	0	0	0	0	0	0	0	0	0	1	0	1	119.12	0	3	0	1
1998	27	0	0	2.7	1	0	1	0	0	0	0	0	1	1	0	1	119.12	0	3	0	0
1998	27	0	0	2.7	1	0	1	0	0	1	0	0	0	0	0	1	101.36	0	2	0	0
1998	27	0	0	2.7	1	0	0	0	0	1	0	0	0	1	0	1	119.12	0	2	0	1
1998	27	0	0	2.7	1	0	0	1	0	0	0	0	0	0	0	0	101.36	0	3	0	1
1998	27	0	0	2.7	0	0	1	0	1	0	0	0	0	1	0	1	101.36	1	2	0	0
1998	27	0	0	2.7	1	0	0	0	1	0	0	0	0	1	0	1	101.36	1	2	0	1
1998	27	0	0	2.7	1	0	1	0	1	0	0	1	0	1	0	1	119.12	0	2	0	0
1998	27	0	0	2.7	0	0	0	0	1	0	0	1	0	1	0	1	119.12	0	2	0	0
1998	27	0	0	2.7	0	0	1	0	1	0	0	0	0	1	0	1	101.36	0	3	0	1
1998	27	0	0	2.7	0	0	1	0	1	0	0	1	1	1	0	1	101.36	0	1	1	0
1998	27	0	0	2.7	0	0	1	0	1	0	0	1	0	1	0	0	101.36	0	3	0	1
1998	27	0	0	2.7	1	1	1	0	1	0	0	1	1	1	0	1	119.12	0	1	1	1
1998	27	0	0	2.7	0	0	0	0	1	0	0	0	0	1	0	1	101.36	0	1	1	0
1998	27	0	0	2.7	0	0	0	0	1	0	0	0	1	1	0	1	87.91	0	3	0	1
1998	27	0	0	2.7	0	0	0	0	1	0	0	0	0	1	0	0	101.36	0	1	1	1
1998	27	0	0	2.7	1	0	0	0	1	0	0	0	0	1	0	1	119.12	0	1	1	0
1998	27	0	0	2.7	0	0	0	0	1	0	0	0	1	1	0	1	119.12	0	1	1	1
1998	27	0	0	2.7	1	0	0	0	1	0	0	0	0	1	0	1	101.36	0	1	1	1
1998	27	0	0	2.7	0	0	0	0	1	0	0	0	0	1	0	0	119.12	0	3	0	1
1998	27	0	0	2.7	0	0	0	0	1	1	0	0	0	1	0	1	87.91	0	2	0	0
1998	27	0	0	2.7	0	0	0	0	1	1	0	1	0	1	0	1	101.36	0	2	0	1
2001	27	0	0	2.7	1	0	1	0	0	.	0	0	0	1	0	1	101.36	0	3	0	1
2001	27	0	0	2.7	0	0	0	0	0	.	0	0	0	1	0	0	101.36	0	1	1	1
2001	27	0	0	2.7	1	1	0	0	0	.	0	0	0	1	0	1	101.36	0	3	0	0
2001	27	0	0	2.7	0	0	0	0	0	.	0	1	1	1	0	0	77.4	0	3	0	1
2001	27	0	0	2.7	0	.	1	0	0	0	0	0	0	0	0	1	77.4	0	2	0	0
2001	27	0	0	2.7	0	0	1	0	0	0	0	0	1	1	0	1	119.12	0	2	0	1
2001	27	0	0	2.7	1	0	1	0	0	0	0	0	0	1	0	1	87.91	0	2	0	1
2001	27	0	0	2.7	1	0	1	0	0	0	0	0	0	1	0	1	87.91	0	1	1	0
2001	27	0	0	2.7	0	0	1	0	0	0	0	0	1	1	0	1	101.36	0	2	0	0
2001	27	0	0	2.7	1	0	1	0	0	0	0	0	0	1	0	1	101.36	0	2	0	1
2001	27	0	0	2.7	0	1	1	0	0	0	0	0	0	0	0	1	119.12	0	2	0	1
2001	27	0	0	2.7	0	0	1	0	0	0	0	0	0	1	0	1	119.12	0	3	0	1
2001	27	0	0	2.7	1	0	1	0	0	0	0	0	0	1	0	1	77.4	0	2	0	1
2001	27	0	0	2.7	1	1	1	0	0	0	0	0	0	1	0	1	119.12	0	3	0	1
2001	27	0	0	2.7	0	0	0	0	0	0	0	1	0	1	0	1	101.36	0	1	1	0
2001	27	0	0	2.7	0	0	0	0	0	0	0	1	0	1	0	1	101.36	0	3	0	1
2001	27	0	0	2.7	1	0	0	0	0	0	0	0	0	0	0	1	101.36	1	2	0	0
2001	27	0	0	2.7	1	0	0	0	0	0	0	1	1	1	0	1	101.36	0	2	0	0
2001	27	0	0	2.7	0	0	0	0	0	0	0	0	0	1	0	1	87.91	0	3	0	1
2001	27	0	0	2.7	1	0	0	0	0	0	0	0	1	1	0	1	87.91	0	3	0	1
2001	27	0	0	2.7	0	0	0	0	0	0	0	0	0	1	0	1	101.36	0	2	0	0
2001	27	0	0	2.7	1	1	0	0	0	0	0	0	0	1	0	1	119.12	0	1	1	1
2001	27	0	0	2.7	0	0	0	0	0	0	0	0	0	0	0	1	101.36	0	3	0	0
2001	27	0	0	2.7	0	0	0	0	0	0	0	0	0	1	0	1	77.4	0	3	0	1
2001	27	0	0	2.7	0	0	0	0	0	0	0	0	0	0	0	1	119.12	0	2	0	0
2001	27	0	0	2.7	1	0	0	0	0	0	0	0	0	1	0	1	101.36	0	3	0	1
2001	27	0	0	2.7	0	0	0	0	0	0	0	1	0	1	0	1	87.91	0	2	0	0
2001	27	0	0	2.7	1	0	0	0	0	0	0	0	1	1	0	1	87.91	0	3	0	1
2001	27	0	0	2.7	0	0	1	0	0	0	0	0	0	1	0	1	119.12	0	2	0	0
2001	27	0	0	2.7	1	0	1	0	0	0	0	0	0	1	0	0	119.12	0	3	0	1
2001	27	0	0	2.7	0	0	1	0	0	0	0	0	0	1	0	1	101.36	0	2	0	1
2001	27	0	0	2.7	0	0	1	0	0	0	0	0	0	1	0	1	87.91	0	2	0	0
2001	27	0	0	2.7	0	0	1	0	0	0	0	0	0	1	0	1	87.91	0	2	0	0
2001	27	0	0	2.7	0	0	1	0	0	0	0	0	1	1	0	1	125.32	0	2	0	0
2001	27	0	0	2.7	0	0	1	0	0	0	0	0	0	1	0	1	119.12	0	3	0	1
2001	27	0	0	2.7	0	0	1	0	0	0	0	0	0	1	0	1	101.36	0	2	0	0
2001	27	0	0	2.7	0	1	1	0	0	0	0	0	0	0	0	1	68.97	0	3	0	0
2001	27	0	0	2.7	1	0	0	0	0	0	0	0	0	1	0	0	87.91	0	3	0	0
2001	27	0	0	2.7	0	.	0	0	0	0	0	0	0	1	0	1	87.91	0	2	0	0
2001	27	0	0	2.7	0	0	0	0	0	0	0	0	1	1	0	1	87.91	0	2	0	1
2001	27	0	0	2.7	0	0	0	0	0	0	0	1	0	1	0	1	101.36	0	3	0	1
2001	27	0	0	2.7	0	0	0	0	0	0	0	0	0	1	0	1	101.36	0	2	0	1
2001	27	0	0	2.7	0	0	0	0	0	0	0	0	0	1	0	1	87.91	0	3	0	1
2001	27	0	0	2.7	1	1	0	0	0	0	0	0	0	1	0	1	77.4	0	3	0	0
2001	27	0	0	2.7	0	0	1	1	0	0	0	0	0	1	0	0	87.91	0	1	1	0
2001	27	0	0	2.7	0	0	0	0	1	0	0	0	0	1	0	1	125.32	0	2	0	0
2001	27	0	0	2.7	1	0	0	0	1	0	0	0	0	1	0	0	77.4	0	2	0	0
2005	27	0	0	2.7	1	0	1	0	0	0	0	0	0	0	0	1	87.91	0	2	0	1
2005	27	0	0	2.7	1	0	1	0	0	0	0	0	0	1	0	1	101.36	0	3	0	0
2005	27	0	0	2.7	1	1	1	0	0	0	0	0	0	1	0	1	87.91	0	3	0	1
[truncated: 17,825 more rows]
